# Supplementary material for: Multispecies-coadsorption-induced rapid preparation of graphene glass fiber fabric and applications in flexible pressure sensor
Source: Nat Commun. 2024 Jun 12;15:5040. doi: 10.1038/s41467-024-48958-y (PMC11169262; doi:10.1038/s41467-024-48958-y)
Supplement: Supplementary file 6 — Source Data [file 41467_2024_48958_MOESM6_ESM.xlsx]

## Sheet: Fig. 1c
10 min		5 min		2 min		0.5 min
Raman shift	Intensity	Raman shift	Intensity	Raman shift	Intensity	Raman shift	Intensity
cm-1	arb. units	cm-1	arb. units	cm-1	arb. units	cm-1	arb. units
1101.29	5139.96	1101.29	11013.8	1101.29	16887.2	1101.29	22719.7
1102.93	5140.91	1102.93	11032.2	1102.93	16906.6	1102.93	22708.9
1104.57	5156.56	1104.57	10965.4	1104.57	16927.5	1104.57	22714.5
1106.2	5127.14	1106.2	10986.5	1106.2	16908.5	1106.2	22703.1
1107.83	5091.62	1107.83	10991.7	1107.83	16904.8	1107.83	22674.6
1109.47	5079.85	1109.47	11002.9	1109.47	16906.3	1109.47	22679.1
1111.1	5070.1	1111.1	11001.1	1111.1	16913.5	1111.1	22742.1
1112.74	5095.96	1112.74	10929.4	1112.74	16887.4	1112.74	22767
1114.37	5117.06	1114.37	11013.2	1114.37	16901.4	1114.37	22754.1
1116	5088.4	1116	10982.6	1116	16876.7	1116	22779.1
1117.64	5072.43	1117.64	10980.5	1117.64	16935.1	1117.64	22799.7
1119.27	5060.97	1119.27	10962.6	1119.27	16864.4	1119.27	22786.6
1120.9	5072.68	1120.9	10922	1120.9	16883.9	1120.9	22748
1122.53	5116.67	1122.53	10948.4	1122.53	16840.1	1122.53	22725.9
1124.16	5105.61	1124.16	10916.9	1124.16	16844.7	1124.16	22728.8
1125.8	5077.76	1125.8	10948.8	1125.8	16844.7	1125.8	22764.8
1127.43	5076.2	1127.43	10891	1127.43	16834.1	1127.43	22787.6
1129.06	5070.69	1129.06	10922.2	1129.06	16840.5	1129.06	22712.7
1130.69	5078.73	1130.69	10933.9	1130.69	16810.6	1130.69	22700.6
1132.32	5065.65	1132.32	10919.8	1132.32	16840.7	1132.32	22755.7
1133.95	5021.07	1133.95	10937.3	1133.95	16837.7	1133.95	22722.1
1135.58	5014.59	1135.58	10875.4	1135.58	16808.9	1135.58	22654.8
1137.2	5005.85	1137.2	10968.9	1137.2	16818.6	1137.2	22633.7
1138.83	4978.47	1138.83	10900.8	1138.83	16792.7	1138.83	22629.3
1140.46	4994.71	1140.46	10873.6	1140.46	16812.1	1140.46	22620.6
1142.09	5015.35	1142.09	10862.2	1142.09	16825.6	1142.09	22669.9
1143.72	4999.02	1143.72	10922.9	1143.72	16820.5	1143.72	22718.9
1145.35	4990.44	1145.35	10879.6	1145.35	16792.6	1145.35	22717.5
1146.97	5022.75	1146.97	10889.7	1146.97	16821	1146.97	22695.3
1148.6	5037.9	1148.6	10921.3	1148.6	16811.3	1148.6	22677.1
1150.23	5015.5	1150.23	10890.6	1150.23	16831.1	1150.23	22683.7
1151.85	5004.55	1151.85	10915.9	1151.85	16817.3	1151.85	22649.5
1153.48	5021.98	1153.48	10922.8	1153.48	16809.2	1153.48	22594.9
1155.1	5040.62	1155.1	10889.5	1155.1	16822.2	1155.1	22561.3
1156.73	5022.12	1156.73	10884.2	1156.73	16840.7	1156.73	22572.5
1158.35	5004.66	1158.35	10863.3	1158.35	16828.6	1158.35	22636.7
1159.98	5024.04	1159.98	10879.3	1159.98	16819.1	1159.98	22651.8
1161.6	5034.33	1161.6	10934.8	1161.6	16846.8	1161.6	22666.3
1163.23	5021.01	1163.23	10910.5	1163.23	16830.2	1163.23	22689
1164.85	5016.65	1164.85	10913.8	1164.85	16793.2	1164.85	22659.2
1166.47	5025.84	1166.47	10926.4	1166.47	16856.5	1166.47	22657.7
1168.1	5037.63	1168.1	10905.9	1168.1	16818.6	1168.1	22636.9
1169.72	5038.92	1169.72	10937.5	1169.72	16849.7	1169.72	22612.6
1171.34	5017.64	1171.34	10909	1171.34	16833.5	1171.34	22665.1
1172.97	4996.91	1172.97	10911.2	1172.97	16876.2	1172.97	22666.3
1174.59	5009.72	1174.59	10953.2	1174.59	16878.6	1174.59	22611.9
1176.21	5045.93	1176.21	10974.2	1176.21	16877	1176.21	22669.9
1177.83	5058.13	1177.83	10877.4	1177.83	16879.7	1177.83	22756.1
1179.45	5049.63	1179.45	10950.3	1179.45	16881.2	1179.45	22682.5
1181.07	5063.37	1181.07	10950.6	1181.07	16873.4	1181.07	22593.1
1182.69	5067.49	1182.69	10972.5	1182.69	16908.1	1182.69	22612.1
1184.31	5064.32	1184.31	10946.1	1184.31	16868	1184.31	22635.5
1185.93	5096.95	1185.93	10941.5	1185.93	16872	1185.93	22719.8
1187.55	5122.3	1187.55	10925	1187.55	16881.8	1187.55	22808.6
1189.17	5138.16	1189.17	11018.3	1189.17	16924.9	1189.17	22777.3
1190.79	5172.07	1190.79	10990	1190.79	16924.3	1190.79	22750.3
1192.41	5179.46	1192.41	10974.1	1192.41	16915.6	1192.41	22771.9
1194.02	5155.84	1194.02	11004.2	1194.02	16926.1	1194.02	22785.5
1195.64	5142.31	1195.64	10988.4	1195.64	16950.7	1195.64	22762.7
1197.26	5127.7	1197.26	10975.7	1197.26	16947.7	1197.26	22772.6
1198.88	5111.08	1198.88	11077.4	1198.88	16946.3	1198.88	22819.5
1200.49	5118.36	1200.49	10997.2	1200.49	16939.6	1200.49	22805.4
1202.11	5130.4	1202.11	11028.7	1202.11	16962.4	1202.11	22791.9
1203.73	5132.63	1203.73	11038.7	1203.73	16996.8	1203.73	22828
1205.34	5146.56	1205.34	11021.1	1205.34	16960.1	1205.34	22843.7
1206.96	5151.56	1206.96	11066.1	1206.96	16982.3	1206.96	22864.1
1208.57	5139.72	1208.57	11064.3	1208.57	16972.4	1208.57	22905.5
1210.19	5155.46	1210.19	11065.9	1210.19	16971	1210.19	22859.5
1211.8	5179.31	1211.8	11067.5	1211.8	16993.8	1211.8	22771.8
1213.42	5197.62	1213.42	11015.1	1213.42	17015.3	1213.42	22801.2
1215.03	5208.92	1215.03	11048.4	1215.03	16996.8	1215.03	22885
1216.65	5189.92	1216.65	11011.3	1216.65	16998.2	1216.65	22884.6
1218.26	5175.49	1218.26	11137.5	1218.26	17021.1	1218.26	22829.1
1219.87	5174.86	1219.87	11106.8	1219.87	17007.9	1219.87	22803.1
1221.48	5176.46	1221.48	11104.8	1221.48	17020.6	1221.48	22772.2
1223.1	5184.86	1223.1	11086.5	1223.1	17021.5	1223.1	22771.2
1224.71	5206.07	1224.71	11054.8	1224.71	17016.4	1224.71	22842.6
1226.32	5228.03	1226.32	11146.2	1226.32	17048.9	1226.32	22827.6
1227.93	5253.08	1227.93	11113.7	1227.93	17009.3	1227.93	22769.1
1229.54	5296.57	1229.54	11103.2	1229.54	17023.2	1229.54	22852.2
1231.15	5282.32	1231.15	11108.5	1231.15	16998.4	1231.15	22973.6
1232.77	5221.09	1232.77	11136.2	1232.77	17035	1232.77	22956
1234.38	5201.03	1234.38	11189.6	1234.38	17006.4	1234.38	22886.1
1235.99	5213.99	1235.99	11193.8	1235.99	17066	1235.99	22889.4
1237.6	5243.44	1237.6	11181.4	1237.6	17048.8	1237.6	22883.8
1239.2	5304.99	1239.2	11172.1	1239.2	17083	1239.2	22852
1240.81	5352.01	1240.81	11195.5	1240.81	17052.3	1240.81	22841.6
1242.42	5322.31	1242.42	11189	1242.42	17080.2	1242.42	22843.8
1244.03	5283.75	1244.03	11251	1244.03	17085.7	1244.03	22884.6
1245.64	5294.63	1245.64	11272.9	1245.64	17145.1	1245.64	22885.7
1247.25	5321.49	1247.25	11215.7	1247.25	17087.5	1247.25	22886
1248.86	5351.16	1248.86	11295.1	1248.86	17072.2	1248.86	22937.5
1250.46	5363.61	1250.46	11298.8	1250.46	17122.5	1250.46	22949.5
1252.07	5371.99	1252.07	11328.2	1252.07	17138.6	1252.07	22965.2
1253.68	5426.15	1253.68	11383.1	1253.68	17122.3	1253.68	22993.5
1255.28	5451.8	1255.28	11360	1255.28	17133.8	1255.28	22978.8
1256.89	5413.49	1256.89	11469.4	1256.89	17187.2	1256.89	22997.9
1258.5	5404.35	1258.5	11407.1	1258.5	17190.8	1258.5	23063.8
1260.1	5456.95	1260.1	11460.4	1260.1	17205.7	1260.1	23090.7
1261.7	5517.08	1261.7	11477.9	1261.7	17233.2	1261.7	23133.8
1263.31	5549.59	1263.31	11507.6	1263.31	17285.9	1263.31	23163.8
1264.91	5580.35	1264.91	11613.1	1264.91	17252	1264.91	23138.2
1266.52	5608.36	1266.52	11619.2	1266.52	17286.8	1266.52	23116.7
1268.12	5629.06	1268.12	11637.9	1268.12	17344	1268.12	23141.1
1269.73	5678.12	1269.73	11687.8	1269.73	17351	1269.73	23194.6
1271.33	5770.27	1271.33	11750	1271.33	17431.6	1271.33	23193.8
1272.93	5860.64	1272.93	11820.9	1272.93	17426.9	1272.93	23184.3
1274.53	5915.04	1274.53	11825.7	1274.53	17504.9	1274.53	23244.9
1276.14	5947.5	1276.14	11914.4	1276.14	17525.1	1276.14	23362.8
1277.74	5983.28	1277.74	11996.5	1277.74	17535.5	1277.74	23410.7
1279.34	6066.43	1279.34	12121.7	1279.34	17639.3	1279.34	23364.5
1280.94	6186.91	1280.94	12188.3	1280.94	17672.3	1280.94	23432.9
1282.54	6257.38	1282.54	12181.7	1282.54	17733.6	1282.54	23563.2
1284.14	6291.41	1284.14	12280.3	1284.14	17791	1284.14	23596.3
1285.75	6389.43	1285.75	12385.1	1285.75	17857	1285.75	23649.9
1287.35	6511.11	1287.35	12542.2	1287.35	17937	1287.35	23760.5
1288.94	6607.13	1288.94	12634.9	1288.94	17973	1288.94	23866.9
1290.55	6730.63	1290.55	12800.4	1290.55	18140.5	1290.55	23981.2
1292.14	6870.58	1292.14	12947.4	1292.14	18116	1292.14	24079.3
1293.74	7022.6	1293.74	13088.2	1293.74	18315.9	1293.74	24137.3
1295.34	7205.9	1295.34	13305.1	1295.34	18424.4	1295.34	24223.7
1296.94	7366.8	1296.94	13549.9	1296.94	18556.7	1296.94	24343.1
1298.54	7530.08	1298.54	13723.4	1298.54	18598.7	1298.54	24455.6
1300.13	7732.56	1300.13	13856.2	1300.13	18730.5	1300.13	24625.6
1301.73	7936.97	1301.73	14142.4	1301.73	18901.8	1301.73	24825.3
1303.33	8169.82	1303.33	14352	1303.33	19070.6	1303.33	24922.3
1304.93	8392.41	1304.93	14599.8	1304.93	19243.6	1304.93	25029.1
1306.52	8556.08	1306.52	14867.9	1306.52	19491.7	1306.52	25281.7
1308.12	8748.11	1308.12	15049.6	1308.12	19605.8	1308.12	25600.5
1309.72	8965.26	1309.72	15404	1309.72	19881.8	1309.72	25868.8
1311.31	9169.17	1311.31	15706.3	1311.31	20102.2	1311.31	26066.9
1312.91	9464.8	1312.91	15993.1	1312.91	20435	1312.91	26364.7
1314.5	9812.37	1314.5	16427.4	1314.5	20785.9	1314.5	26803.1
1316.1	10088.1	1316.1	16678	1316.1	21051.2	1316.1	27232.7
1317.69	10335.2	1317.69	16968	1317.69	21420.3	1317.69	27600.6
1319.28	10576.3	1319.28	17356.4	1319.28	21852.1	1319.28	28008.3
1320.88	10779.6	1320.88	17533.1	1320.88	22149.6	1320.88	28500.8
1322.47	10979.8	1322.47	17944.7	1322.47	22726.8	1322.47	29017.1
1324.07	11172.4	1324.07	18096.6	1324.07	23175.5	1324.07	29482.9
1325.66	11344.1	1325.66	18190.6	1325.66	23641.9	1325.66	30002.7
1327.25	11485.3	1327.25	18345.7	1327.25	24130.5	1327.25	30609.5
1328.84	11564.8	1328.84	18524.5	1328.84	24620.2	1328.84	31196
1330.44	11587.1	1330.44	18606.4	1330.44	25117.4	1330.44	31689.6
1332.03	11553.2	1332.03	18605.3	1332.03	25610	1332.03	32017.4
1333.62	11527.4	1333.62	18634.5	1333.62	25973.4	1333.62	32456.3
1335.21	11536	1335.21	18470.4	1335.21	26196.2	1335.21	32928.7
1336.8	11469.9	1336.8	18608.7	1336.8	26542.9	1336.8	33156.4
1338.39	11301.2	1338.39	18235.7	1338.39	26688.3	1338.39	33274.4
1339.98	11147	1339.98	18132	1339.98	26730.1	1339.98	33239.1
1341.57	10984.8	1341.57	17794.9	1341.57	26796	1341.57	33093.3
1343.16	10757.9	1343.16	17803.2	1343.16	26663.8	1343.16	32911.8
1344.75	10550.3	1344.75	17390.7	1344.75	26507.4	1344.75	32659.1
1346.34	10365.8	1346.34	17342.8	1346.34	26356.2	1346.34	32363.2
1347.93	10156.4	1347.93	17049.4	1347.93	26182.5	1347.93	32027.2
1349.52	9915.74	1349.52	16558.5	1349.52	25804.2	1349.52	31715.4
1351.1	9659.59	1351.1	16354.4	1351.1	25384.7	1351.1	31280.5
1352.69	9449.47	1352.69	15924.1	1352.69	25052	1352.69	30667.3
1354.28	9227.6	1354.28	15819.8	1354.28	24633.3	1354.28	30158.9
1355.87	8989.96	1355.87	15411.9	1355.87	24163.7	1355.87	29800.2
1357.45	8808.68	1357.45	15183.4	1357.45	23763.4	1357.45	29435.4
1359.04	8629.96	1359.04	15098.8	1359.04	23329.3	1359.04	28973.4
1360.62	8464.52	1360.62	14694	1360.62	22899.5	1360.62	28466.3
1362.21	8281.06	1362.21	14495.1	1362.21	22456.1	1362.21	28048.7
1363.8	8020.93	1363.8	14255.1	1363.8	22162.8	1363.8	27629.3
1365.38	7760.8	1365.38	14125.5	1365.38	21671.7	1365.38	27247.2
1366.97	7557.17	1366.97	13821.3	1366.97	21356.8	1366.97	26989.9
1368.55	7375.95	1368.55	13664.2	1368.55	21049	1368.55	26671.7
1370.14	7216.26	1370.14	13428.9	1370.14	20831.2	1370.14	26319.3
1371.72	7045.3	1371.72	13292.1	1371.72	20434	1371.72	26015.5
1373.3	6889.08	1373.3	13074.5	1373.3	20247.5	1373.3	25682.7
1374.89	6812.56	1374.89	12796	1374.89	19968.2	1374.89	25385.1
1376.47	6709	1376.47	12852.3	1376.47	19715.7	1376.47	25178.3
1378.05	6552.05	1378.05	12606.6	1378.05	19491	1378.05	25057
1379.64	6448.72	1379.64	12587	1379.64	19255.7	1379.64	24982.1
1381.22	6383.59	1381.22	12392.2	1381.22	19120.4	1381.22	24804
1382.8	6290.83	1382.8	12348.4	1382.8	18884.6	1382.8	24557.4
1384.38	6210.5	1384.38	12185.5	1384.38	18753.2	1384.38	24416.8
1385.96	6143.14	1385.96	12227.7	1385.96	18594.8	1385.96	24306.6
1387.55	6043.74	1387.55	12053.1	1387.55	18460.3	1387.55	24112.8
1389.13	5943.91	1389.13	11917.9	1389.13	18374.1	1389.13	23978.9
1390.71	5877.24	1390.71	11847.2	1390.71	18243.3	1390.71	23967.6
1392.29	5814.8	1392.29	11815	1392.29	18153.2	1392.29	23931.9
1393.87	5723.17	1393.87	11736	1393.87	18071	1393.87	23776.2
1395.45	5664.92	1395.45	11591.5	1395.45	17951.1	1395.45	23707.7
1397.03	5659.3	1397.03	11697.9	1397.03	17855.6	1397.03	23763.9
1398.61	5602.68	1398.61	11582.1	1398.61	17825.1	1398.61	23614.1
1400.18	5506.57	1400.18	11507.4	1400.18	17692.5	1400.18	23439.5
1401.76	5457.3	1401.76	11445.4	1401.76	17623.6	1401.76	23475.2
1403.34	5449.22	1403.34	11424.5	1403.34	17586	1403.34	23499.3
1404.92	5420.48	1404.92	11382.6	1404.92	17570	1404.92	23377.1
1406.5	5392.42	1406.5	11326	1406.5	17504.7	1406.5	23170.6
1408.07	5397.66	1408.07	11273.5	1408.07	17407.4	1408.07	23119.7
1409.65	5368.94	1409.65	11267.7	1409.65	17423.9	1409.65	23187.6
1411.23	5318.39	1411.23	11305.2	1411.23	17380.2	1411.23	23130.3
1412.8	5304.02	1412.8	11232.9	1412.8	17312.1	1412.8	23093.6
1414.38	5308.97	1414.38	11273.9	1414.38	17291.3	1414.38	23150.4
1415.95	5281.01	1415.95	11202.4	1415.95	17259.8	1415.95	23171.2
1417.53	5225.78	1417.53	11039.8	1417.53	17248	1417.53	23168.4
1419.1	5190.09	1419.1	11180.1	1419.1	17225.8	1419.1	23073.4
1420.68	5181.67	1420.68	11162.2	1420.68	17184.8	1420.68	22922.5
1422.25	5212.77	1422.25	11062.4	1422.25	17134.7	1422.25	22885.3
1423.83	5214.32	1423.83	11152.3	1423.83	17107	1423.83	22921.3
1425.4	5157.33	1425.4	11080.7	1425.4	17156.6	1425.4	22868.7
1426.98	5147.44	1426.98	11000	1426.98	17070.2	1426.98	22788.1
1428.55	5153.49	1428.55	11063.7	1428.55	17077.6	1428.55	22780.7
1430.12	5114.16	1430.12	11094	1430.12	17048.1	1430.12	22818.4
1431.69	5077.48	1431.69	10968	1431.69	17048.1	1431.69	22873.1
1433.27	5070.4	1433.27	10990.1	1433.27	17035.9	1433.27	22912.1
1434.84	5089.72	1434.84	11009.6	1434.84	17031.2	1434.84	22952
1436.41	5098.28	1436.41	10974	1436.41	17001.7	1436.41	22906.3
1437.98	5102.97	1437.98	10979	1437.98	17039.5	1437.98	22824.2
1439.55	5117.06	1439.55	11021.7	1439.55	17000.7	1439.55	22803.7
1441.12	5103	1441.12	11043.2	1441.12	16991.4	1441.12	22770.9
1442.7	5092.53	1442.7	10936	1442.7	16949.6	1442.7	22771.4
1444.27	5102.59	1444.27	10995.1	1444.27	16940.1	1444.27	22817.5
1445.84	5104.6	1445.84	10934.5	1445.84	16960.5	1445.84	22792.7
1447.41	5062.64	1447.41	10927.4	1447.41	16933.7	1447.41	22772.3
1448.97	5041.5	1448.97	11041.1	1448.97	16926.9	1448.97	22814.5
1450.54	5097.9	1450.54	10916.1	1450.54	16882.5	1450.54	22810.5
1452.11	5114.97	1452.11	10918.5	1452.11	16904.4	1452.11	22760.2
1453.68	5075.31	1453.68	10918	1453.68	16946.8	1453.68	22701.2
1455.25	5046.14	1455.25	10943.4	1455.25	16921.5	1455.25	22654.9
1456.82	5048.63	1456.82	10943.2	1456.82	16869.8	1456.82	22629.6
1458.39	5044.91	1458.39	10913.7	1458.39	16905.2	1458.39	22664.3
1459.95	5036.29	1459.95	10922.7	1459.95	16920.2	1459.95	22724.4
1461.52	5052	1461.52	10872.6	1461.52	16896.6	1461.52	22698
1463.09	5042.16	1463.09	10877.3	1463.09	16857.8	1463.09	22662.5
1464.65	5028.41	1464.65	10862.3	1464.65	16883.4	1464.65	22704.5
1466.22	4994.95	1466.22	10908.3	1466.22	16874.9	1466.22	22741.9
1467.78	4961.36	1467.78	10960.9	1467.78	16869.2	1467.78	22696.4
1469.35	4984.15	1469.35	10907.8	1469.35	16839.6	1469.35	22620
1470.92	5025.2	1470.92	10947.1	1470.92	16885.7	1470.92	22626.4
1472.48	5062.31	1472.48	10982.7	1472.48	16857	1472.48	22649.7
1474.05	5067.59	1474.05	10974.8	1474.05	16862.3	1474.05	22664
1475.61	5084.51	1475.61	10973	1475.61	16856.6	1475.61	22721.9
1477.17	5123.98	1477.17	11014.1	1477.17	16813.5	1477.17	22735.3
1478.74	5171.72	1478.74	11001.6	1478.74	16814.2	1478.74	22708.7
1480.3	5199.75	1480.3	11018.9	1480.3	16829.8	1480.3	22647.3
1481.87	5181.36	1481.87	11052.7	1481.87	16837.8	1481.87	22573.6
1483.43	5151.6	1483.43	10999.3	1483.43	16827.4	1483.43	22543.5
1484.99	5177.19	1484.99	11005.6	1484.99	16857.3	1484.99	22601.3
1486.55	5238.49	1486.55	11074.7	1486.55	16867	1486.55	22729.1
1488.11	5242.92	1488.11	11066.1	1488.11	16924.3	1488.11	22758.8
1489.68	5247.55	1489.68	11093.4	1489.68	16850.1	1489.68	22677.3
1491.24	5277.9	1491.24	11166.4	1491.24	16913.4	1491.24	22652.3
1492.8	5304.95	1492.8	11185.4	1492.8	16869.9	1492.8	22670.9
1494.36	5353.08	1494.36	11114.3	1494.36	16918.7	1494.36	22631.8
1495.92	5374.35	1495.92	11172.2	1495.92	16907.5	1495.92	22601.3
1497.48	5386.79	1497.48	11276.1	1497.48	16934.8	1497.48	22627.6
1499.04	5455.45	1499.04	11211.5	1499.04	16940	1499.04	22632.2
1500.6	5508.45	1500.6	11314.7	1500.6	16980.5	1500.6	22658.2
1502.16	5537.26	1502.16	11355.3	1502.16	16963.3	1502.16	22723.3
1503.72	5590.86	1503.72	11356.4	1503.72	16965.5	1503.72	22740.5
1505.28	5651.17	1505.28	11422.6	1505.28	16993.8	1505.28	22766
1506.84	5712.04	1506.84	11462.2	1506.84	16985.3	1506.84	22787
1508.39	5755.74	1508.39	11533.6	1508.39	17066.9	1508.39	22803.1
1509.95	5799.99	1509.95	11562.3	1509.95	17056.5	1509.95	22802.1
1511.51	5866.14	1511.51	11626.3	1511.51	17095.2	1511.51	22758.1
1513.07	5935.32	1513.07	11676.8	1513.07	17140.8	1513.07	22769.5
1514.62	6033.23	1514.62	11765.7	1514.62	17102.6	1514.62	22819.2
1516.18	6129.85	1516.18	11882.9	1516.18	17172.6	1516.18	22860.3
1517.74	6214.4	1517.74	11831	1517.74	17147.8	1517.74	22981
1519.29	6307.97	1519.29	11884.3	1519.29	17231.9	1519.29	23076.6
1520.85	6393.14	1520.85	12118	1520.85	17274.2	1520.85	23016.6
1522.4	6481.32	1522.4	12142	1522.4	17288	1522.4	23002.6
1523.96	6590.84	1523.96	12251	1523.96	17386.8	1523.96	23093.1
1525.52	6723.91	1525.52	12434.7	1525.52	17434	1525.52	23158.3
1527.07	6883.72	1527.07	12489.2	1527.07	17465.7	1527.07	23194.2
1528.62	7094.21	1528.62	12709.4	1528.62	17462.2	1528.62	23320.8
1530.18	7296.5	1530.18	12779.3	1530.18	17548.9	1530.18	23451.7
1531.73	7457.75	1531.73	12986.4	1531.73	17632.7	1531.73	23463
1533.29	7632.91	1533.29	13109.6	1533.29	17676.1	1533.29	23474.8
1534.84	7832.28	1534.84	13372.9	1534.84	17798	1534.84	23524.2
1536.39	8041.23	1536.39	13475.5	1536.39	17851.9	1536.39	23655.9
1537.94	8272.12	1537.94	13730.4	1537.94	17938.3	1537.94	23812.6
1539.5	8515.95	1539.5	13942.2	1539.5	18062.3	1539.5	23847.1
1541.05	8753.39	1541.05	14120.5	1541.05	18215.9	1541.05	23918.5
1542.6	9028.19	1542.6	14496.2	1542.6	18361.1	1542.6	24128.9
1544.15	9324.77	1544.15	14598.1	1544.15	18428.7	1544.15	24339.5
1545.7	9582.84	1545.7	14820.6	1545.7	18574.4	1545.7	24509.7
1547.25	9888.11	1547.25	15272.3	1547.25	18765	1547.25	24599.2
1548.8	10240.1	1548.8	15525.4	1548.8	18955.2	1548.8	24640.8
1550.35	10501.6	1550.35	15823.8	1550.35	19070.3	1550.35	24842.8
1551.9	10724.7	1551.9	16097.3	1551.9	19352.2	1551.9	25123.9
1553.45	11026.2	1553.45	16438.6	1553.45	19640.1	1553.45	25313.1
1555	11399.7	1555	16507.9	1555	19739.5	1555	25512.6
1556.55	11727.8	1556.55	16941.8	1556.55	19978.3	1556.55	25758.9
1558.1	11959.4	1558.1	17214.2	1558.1	20290.1	1558.1	26101.7
1559.65	12164.7	1559.65	17498.1	1559.65	20453.9	1559.65	26536.9
1561.2	12352.3	1561.2	17686.9	1561.2	20871.4	1561.2	26871.1
1562.75	12518.2	1562.75	17914.3	1562.75	21175.6	1562.75	27145.2
1564.29	12630.2	1564.29	18233.8	1564.29	21496.7	1564.29	27416.4
1565.84	12613.6	1565.84	18291.1	1565.84	21738.8	1565.84	27572.5
1567.39	12601.1	1567.39	18289	1567.39	22067.3	1567.39	27838.4
1568.93	12662.1	1568.93	18555.5	1568.93	22408.9	1568.93	28255.5
1570.48	12621.3	1570.48	18434.8	1570.48	22728.3	1570.48	28595.7
1572.03	12506.3	1572.03	18349.1	1572.03	23062.7	1572.03	28921.5
1573.57	12416.9	1573.57	18126.8	1573.57	23394	1573.57	29275
1575.12	12288.6	1575.12	18162.8	1575.12	23577.3	1575.12	29665.2
1576.66	12058.1	1576.66	17992.3	1576.66	23849	1576.66	30037.3
1578.21	11793.6	1578.21	17715.7	1578.21	24053.9	1578.21	30230
1579.75	11614.7	1579.75	17721.2	1579.75	24234.7	1579.75	30237.5
1581.3	11460.4	1581.3	17526.8	1581.3	24302.1	1581.3	30254.2
1582.84	11287.2	1582.84	17165.5	1582.84	24417.5	1582.84	30282.9
1584.39	11132.1	1584.39	16986.3	1584.39	24479.9	1584.39	30272.3
1585.93	10918.8	1585.93	16664.5	1585.93	24492.9	1585.93	30277.1
1587.47	10688.8	1587.47	16577.9	1587.47	24381.8	1587.47	30189.1
1589.02	10447.5	1589.02	16315.8	1589.02	24269.9	1589.02	29943
1590.56	10139.3	1590.56	16225	1590.56	24163.1	1590.56	29703.1
1592.1	9892.39	1592.1	15873	1592.1	23970.4	1592.1	29591.3
1593.64	9730.19	1593.64	15562	1593.64	23788	1593.64	29491.1
1595.18	9540.59	1595.18	15606.3	1595.18	23698.4	1595.18	29206.8
1596.73	9309.43	1596.73	15412.6	1596.73	23346.5	1596.73	28746.7
1598.27	9087.01	1598.27	15208.2	1598.27	23093.2	1598.27	28407.8
1599.81	8904.51	1599.81	15039.2	1599.81	22778.8	1599.81	28304.2
1601.35	8744.71	1601.35	14938.8	1601.35	22656.8	1601.35	28194.5
1602.89	8560.07	1602.89	14680	1602.89	22327.3	1602.89	28052.1
1604.43	8381.91	1604.43	14515.6	1604.43	22075.8	1604.43	27836.3
1605.97	8186.98	1605.97	14222.2	1605.97	21967.4	1605.97	27533.8
1607.51	7986.6	1607.51	14090.7	1607.51	21636.9	1607.51	27427.9
1609.05	7833.55	1609.05	14078.3	1609.05	21462.7	1609.05	27346.6
1610.59	7646.79	1610.59	13737.2	1610.59	21359.6	1610.59	27104.9
1612.13	7486.39	1612.13	13603.2	1612.13	21192.8	1612.13	26893.5
1613.66	7381.69	1613.66	13378.4	1613.66	21007.6	1613.66	26818.9
1615.2	7246.29	1615.2	13220.5	1615.2	20879.3	1615.2	26797.2
1616.74	7088.61	1616.74	13008.7	1616.74	20746	1616.74	26593.3
1618.28	6898.79	1618.28	12916.9	1618.28	20607.6	1618.28	26300.1
1619.81	6725.44	1619.81	12827.9	1619.81	20483.2	1619.81	26134.4
1621.35	6593.08	1621.35	12547.7	1621.35	20347.4	1621.35	26034.2
1622.89	6440.95	1622.89	12381	1622.89	20104.4	1622.89	25964.3
1624.42	6302.11	1624.42	12307.9	1624.42	19967.9	1624.42	25748.4
1625.96	6216.93	1625.96	12234.9	1625.96	19735.6	1625.96	25418
1627.5	6144.13	1627.5	12108.7	1627.5	19466.3	1627.5	25233.7
1629.03	6055.77	1629.03	11969.6	1629.03	19419.5	1629.03	25041.2
1630.57	5938.57	1630.57	11924	1630.57	19178.1	1630.57	24800.6
1632.1	5828.66	1632.1	11791.9	1632.1	18982	1632.1	24674.5
1633.64	5768.32	1633.64	11742.9	1633.64	18787.2	1633.64	24526.4
1635.17	5705.33	1635.17	11680.2	1635.17	18653.6	1635.17	24316.6
1636.7	5632.49	1636.7	11590.9	1636.7	18503.4	1636.7	24220.5
1638.24	5577.73	1638.24	11574.6	1638.24	18350.3	1638.24	24155.1
1639.77	5529.01	1639.77	11505.2	1639.77	18209.2	1639.77	23993.6
1641.3	5466.1	1641.3	11416.4	1641.3	18083.6	1641.3	23784.7
1642.84	5410.76	1642.84	11351	1642.84	17954.2	1642.84	23637.5
1644.37	5388.17	1644.37	11299.2	1644.37	17755.9	1644.37	23565.1
1645.9	5360	1645.9	11320.2	1645.9	17716.7	1645.9	23467.3
1647.43	5303.5	1647.43	11305.3	1647.43	17623.2	1647.43	23374.5
1648.97	5254.55	1648.97	11156.1	1648.97	17549.3	1648.97	23312.5
1650.5	5242.9	1650.5	11184.4	1650.5	17446.3	1650.5	23298.7
1652.03	5226.67	1652.03	11121	1652.03	17387.8	1652.03	23306.8
1653.56	5189.05	1653.56	11165.9	1653.56	17341.2	1653.56	23193.6
1655.09	5168.27	1655.09	11161.8	1655.09	17280.1	1655.09	23041.6
1656.62	5152.35	1656.62	11088.7	1656.62	17276.5	1656.62	23002.4
1658.15	5143.63	1658.15	11094.5	1658.15	17218.4	1658.15	23006.7
1659.68	5152.87	1659.68	11054.4	1659.68	17179.6	1659.68	23011
1661.21	5144.23	1661.21	11057	1661.21	17112.6	1661.21	23019.8
1662.74	5092.63	1662.74	11020.2	1662.74	17097.5	1662.74	22967.9
1664.27	5063.73	1664.27	10993.2	1664.27	17045.4	1664.27	22889.9
1665.8	5104.05	1665.8	11035.1	1665.8	17046.3	1665.8	22889.9
1667.32	5116.9	1667.32	11001.5	1667.32	17000.1	1667.32	22916
1668.85	5097.63	1668.85	10961.6	1668.85	16998.2	1668.85	22868.4
1670.38	5080.87	1670.38	10961	1670.38	16930	1670.38	22838.4
1671.91	5040.42	1671.91	10944.3	1671.91	16975.7	1671.91	22856.4
1673.43	5022.87	1673.43	10927.5	1673.43	16968.4	1673.43	22809.5
1674.96	5031.85	1674.96	10983.2	1674.96	16953.8	1674.96	22745.5
1676.49	5036.23	1676.49	10976.9	1676.49	16958.7	1676.49	22733.9
1678.01	5038.34	1678.01	10940.9	1678.01	16898.5	1678.01	22787.7
1679.54	5038.21	1679.54	10905	1679.54	16917	1679.54	22850.4
1681.07	5026.09	1681.07	10901.9	1681.07	16929.5	1681.07	22843.5
1682.59	4999.53	1682.59	10948.5	1682.59	16897.3	1682.59	22806.1
1684.12	4999.53	1684.12	10905.8	1684.12	16871.2	1684.12	22794.9
1685.64	5013.97	1685.64	10886.3	1685.64	16867.5	1685.64	22770.6
1687.16	5006.81	1687.16	10899.8	1687.16	16892	1687.16	22680.5
1688.69	5000.95	1688.69	10947	1688.69	16879.4	1688.69	22638.7
1690.21	5002.33	1690.21	10904.2	1690.21	16860.8	1690.21	22711.3
1691.74	5003.77	1691.74	10924.7	1691.74	16857.1	1691.74	22788.3
1693.26	5003.89	1693.26	10925.1	1693.26	16832.4	1693.26	22737.4
1694.78	5005.19	1694.78	10895.4	1694.78	16863.1	1694.78	22642.3
1696.31	4993.12	1696.31	10892.6	1696.31	16862.3	1696.31	22631.1
1697.83	4966.41	1697.83	10876.2	1697.83	16870.7	1697.83	22668.6
1699.35	4956.81	1699.35	10947.1	1699.35	16862.5	1699.35	22679.6
1700.87	4964.42	1700.87	10917.6	1700.87	16842.3	1700.87	22685.7
1702.4	4973.43	1702.4	10938.4	1702.4	16829.7	1702.4	22736.6
1703.92	4977.58	1703.92	10959.5	1703.92	16870.2	1703.92	22760.8
1705.44	4980.53	1705.44	10879	1705.44	16836.3	1705.44	22771.7
1706.96	4993.3	1706.96	10910.1	1706.96	16861.8	1706.96	22715
1708.48	4999.7	1708.48	10896.9	1708.48	16856.5	1708.48	22644.7
1710	4987.31	1710	10955.1	1710	16843.3	1710	22763.3
1711.52	4975.91	1711.52	10923.9	1711.52	16836.2	1711.52	22854.5
1713.04	4979.2	1713.04	10903.2	1713.04	16831.9	1713.04	22778.6
1714.56	4977.28	1714.56	10847.9	1714.56	16855.3	1714.56	22697.7
1716.08	4988.97	1716.08	10981	1716.08	16867.8	1716.08	22711.7
1717.6	5015.53	1717.6	10939.2	1717.6	16838.4	1717.6	22775.4
1719.11	5008.26	1719.11	10924.8	1719.11	16884.7	1719.11	22798.2
1720.63	4989.74	1720.63	10889.7	1720.63	16867.6	1720.63	22825.6
1722.15	4997.45	1722.15	10913	1722.15	16853.6	1722.15	22802.8
1723.67	5011.37	1723.67	10905.4	1723.67	16819.4	1723.67	22784.7
1725.19	5001.44	1725.19	10894.3	1725.19	16851.8	1725.19	22802.9
1726.7	4997.17	1726.7	10886.5	1726.7	16879.4	1726.7	22743.3
1728.22	4993.67	1728.22	10895.9	1728.22	16824.7	1728.22	22679
1729.74	4962.35	1729.74	10887.8	1729.74	16831.9	1729.74	22660
1731.25	4954.65	1731.25	10879.5	1731.25	16843.7	1731.25	22704.5
1732.77	4990.68	1732.77	10864.2	1732.77	16832.8	1732.77	22724.9
1734.28	4993.92	1734.28	10886.8	1734.28	16849.5	1734.28	22651.2
1735.8	4951.87	1735.8	10891.9	1735.8	16816.6	1735.8	22636.7
1737.31	4933.62	1737.31	10931.5	1737.31	16834.8	1737.31	22676.7
1738.83	4940.45	1738.83	10850.7	1738.83	16842.1	1738.83	22684.8
1740.35	4960.98	1740.35	10890.2	1740.35	16818.4	1740.35	22679.1
1741.86	4995.09	1741.86	10895.2	1741.86	16817.8	1741.86	22723.3
1743.37	5002.75	1743.37	10869.1	1743.37	16835.7	1743.37	22762.7
1744.89	4979.01	1744.89	10856.8	1744.89	16814.9	1744.89	22733.7
1746.4	4960.15	1746.4	10906	1746.4	16803.1	1746.4	22722.6
1747.91	4930.06	1747.91	10838.7	1747.91	16803.6	1747.91	22679.9
1749.43	4918.57	1749.43	10819.3	1749.43	16841	1749.43	22668.6
1750.94	4943.12	1750.94	10885.2	1750.94	16792.3	1750.94	22747.5
1752.45	4946.6	1752.45	10859.2	1752.45	16837.3	1752.45	22740.9
1753.96	4933.97	1753.96	10850.2	1753.96	16801.1	1753.96	22653.4
1755.47	4943.55	1755.47	10892	1755.47	16786.3	1755.47	22651.1
1756.99	4972.72	1756.99	10896.4	1756.99	16785.2	1756.99	22716
1758.5	4978.29	1758.5	10873.7	1758.5	16791.6	1758.5	22713.6
1760.01	4960.35	1760.01	10820.5	1760.01	16790.3	1760.01	22688.4
1761.52	4944.84	1761.52	10868.5	1761.52	16807	1761.52	22698.9
1763.03	4929.33	1763.03	10912.8	1763.03	16801.1	1763.03	22691.5
1764.54	4924.91	1764.54	10903.4	1764.54	16805.6	1764.54	22670.9
1766.05	4941.29	1766.05	10914.2	1766.05	16823.8	1766.05	22685.8
1767.56	4967.49	1767.56	10855.1	1767.56	16801.5	1767.56	22731.8
1769.07	4981.7	1769.07	10858.1	1769.07	16800.4	1769.07	22769.2
1770.58	4976.67	1770.58	10897.8	1770.58	16795	1770.58	22745.1
1772.09	4963.34	1772.09	10874.5	1772.09	16816.6	1772.09	22664.2
1773.59	4971.83	1773.59	10894.4	1773.59	16769.5	1773.59	22636.1
1775.1	4971.91	1775.1	10900.9	1775.1	16785.2	1775.1	22660.8
1776.61	4936.92	1776.61	10904.1	1776.61	16763.6	1776.61	22637.2
1778.12	4936.81	1778.12	10884.2	1778.12	16807.4	1778.12	22587.2
1779.63	4961.96	1779.63	10887.3	1779.63	16788.6	1779.63	22598.4
1781.13	4966.64	1781.13	10890.3	1781.13	16808.4	1781.13	22657.6
1782.64	4972.58	1782.64	10890.2	1782.64	16773.4	1782.64	22669
1784.14	4978.71	1784.14	10860.6	1784.14	16765.4	1784.14	22671.7
1785.65	4970.78	1785.65	10890.4	1785.65	16798.9	1785.65	22727.1
1787.16	4957.16	1787.16	10871.2	1787.16	16803.1	1787.16	22739.4
1788.66	4941.43	1788.66	10875.2	1788.66	16797.2	1788.66	22691.3
1790.17	4921.14	1790.17	10892.4	1790.17	16773.6	1790.17	22669.4
1791.67	4915.29	1791.67	10870.2	1791.67	16838.9	1791.67	22673.8
1793.18	4950.16	1793.18	10920.3	1793.18	16785.8	1793.18	22669.5
1794.68	4981.43	1794.68	10885.1	1794.68	16797.9	1794.68	22674
1796.19	4992.39	1796.19	10902.4	1796.19	16811.4	1796.19	22700.3
1797.69	5006.99	1797.69	10926.3	1797.69	16792.4	1797.69	22726.6
1799.19	4997.73	1799.19	10914.2	1799.19	16780.8	1799.19	22757.4
1800.7	4979.03	1800.7	10908.8	1800.7	16818.3	1800.7	22757.9
1802.2	4971.27	1802.2	10929.7	1802.2	16783.3	1802.2	22719.5
1803.7	4970.92	1803.7	10878.3	1803.7	16819.7	1803.7	22738.2
1805.2	4970.77	1805.2	10919.4	1805.2	16802.7	1805.2	22730.8
1806.71	4962.44	1806.71	10904.7	1806.71	16833.6	1806.71	22680.1
1808.21	4945.8	1808.21	10929.8	1808.21	16796.1	1808.21	22677.8
1809.71	4941.45	1809.71	10905.4	1809.71	16826	1809.71	22671.2
1811.21	4957.77	1811.21	10904.1	1811.21	16802.1	1811.21	22634
1812.71	4974.17	1812.71	10872.8	1812.71	16808.1	1812.71	22618.8
1814.21	4995.47	1814.21	10935	1814.21	16791.5	1814.21	22656.5
1815.71	5005.72	1815.71	10896.9	1815.71	16814	1815.71	22729.8
1817.22	4992.68	1817.22	10902.3	1817.22	16791.1	1817.22	22789.7
1818.71	4980.72	1818.71	10947.7	1818.71	16825.6	1818.71	22733.9
1820.21	4980.97	1820.21	10922.7	1820.21	16807.1	1820.21	22688.1
1821.71	4972.6	1821.71	10890.9	1821.71	16793.2	1821.71	22749.3
1823.21	4970.49	1823.21	10869	1823.21	16793	1823.21	22747.9
1824.71	4983.2	1824.71	10935.4	1824.71	16820.3	1824.71	22715.4
1826.21	4989.81	1826.21	10903.5	1826.21	16783.5	1826.21	22700.8
1827.71	5003.94	1827.71	10857.8	1827.71	16804.8	1827.71	22668.1
1829.21	4991.96	1829.21	10883.7	1829.21	16815.5	1829.21	22721.3
1830.7	4965.13	1830.7	10933.5	1830.7	16824.7	1830.7	22815.3
1832.2	4976.93	1832.2	10911.7	1832.2	16821.6	1832.2	22823.6
1833.7	4988.67	1833.7	10893.2	1833.7	16792.2	1833.7	22791
1835.19	4991.69	1835.19	10881.4	1835.19	16815.4	1835.19	22785.7
1836.69	5004.71	1836.69	10880	1836.69	16798.2	1836.69	22766.3
1838.19	5011.37	1838.19	10930.3	1838.19	16794.9	1838.19	22724
1839.68	5010.31	1839.68	10942.6	1839.68	16805.4	1839.68	22713.3
1841.18	4993.85	1841.18	10888.7	1841.18	16806.5	1841.18	22720.6
1842.68	4974.67	1842.68	10876.4	1842.68	16805.9	1842.68	22700.1
1844.17	4979.42	1844.17	10881.3	1844.17	16816.2	1844.17	22693.3
1845.67	4978.99	1845.67	10882.7	1845.67	16790.4	1845.67	22718.5
1847.16	4973.36	1847.16	10905	1847.16	16773.7	1847.16	22711.4
1848.65	4993.03	1848.65	10867.8	1848.65	16802.7	1848.65	22676.3
1850.15	5004.96	1850.15	10910.9	1850.15	16807.9	1850.15	22696.5
1851.64	4986.16	1851.64	10877	1851.64	16794.1	1851.64	22772
1853.14	4979.92	1853.14	10909.4	1853.14	16778.6	1853.14	22796.3
1854.63	4995.11	1854.63	10910.2	1854.63	16826.7	1854.63	22760.2
1856.12	5007.55	1856.12	10924.7	1856.12	16793.6	1856.12	22742.2
1857.62	5010.94	1857.62	10879.7	1857.62	16793.4	1857.62	22751.9
1859.11	4997.65	1859.11	10908.2	1859.11	16815.2	1859.11	22738.2
1860.6	4980.43	1860.6	10898	1860.6	16810.1	1860.6	22729
1862.09	4980.96	1862.09	10915.8	1862.09	16814.4	1862.09	22756.7
1863.58	4997.98	1863.58	10895	1863.58	16793.5	1863.58	22756.6
1865.07	4986.99	1865.07	10898.8	1865.07	16818.2	1865.07	22710.2
1866.57	4954.33	1866.57	10895.5	1866.57	16825.6	1866.57	22677.6
1868.06	4955.85	1868.06	10899.1	1868.06	16831.1	1868.06	22713.9
1869.55	4983.87	1869.55	10913	1869.55	16774.1	1869.55	22786.9
1871.04	4988.96	1871.04	10919.9	1871.04	16793.6	1871.04	22730.9
1872.53	4984.96	1872.53	10919.6	1872.53	16844.1	1872.53	22582.9
1874.02	4997.22	1874.02	10884.5	1874.02	16811.9	1874.02	22590.7
1875.51	4985.42	1875.51	10859.9	1875.51	16843.4	1875.51	22740.2
1877	4963.46	1877	10904.4	1877	16800.1	1877	22779.8
1878.49	4961.57	1878.49	10883.2	1878.49	16808.1	1878.49	22714
1879.97	4969.61	1879.97	10865.3	1879.97	16797.4	1879.97	22721.1
1881.46	4982.58	1881.46	10916.3	1881.46	16828.5	1881.46	22728.1
1882.95	4988.05	1882.95	10888.2	1882.95	16830.1	1882.95	22698.1
1884.44	4976.12	1884.44	10928.5	1884.44	16821	1884.44	22677.3
1885.93	4964.19	1885.93	10910.8	1885.93	16810.4	1885.93	22625.2
1887.41	4978.25	1887.41	10879.5	1887.41	16815.1	1887.41	22622.5
1888.9	4989.9	1888.9	10878.9	1888.9	16809.2	1888.9	22705.1
1890.39	4975.69	1890.39	10908.8	1890.39	16817.1	1890.39	22778.5
1891.87	4962.76	1891.87	10877.8	1891.87	16768.8	1891.87	22802.7
1893.36	4958.52	1893.36	10880.7	1893.36	16763.1	1893.36	22760
1894.84	4969	1894.84	10876.9	1894.84	16821	1894.84	22739.6
1896.33	4986.8	1896.33	10856.4	1896.33	16812.3	1896.33	22781.5
1897.81	5000.92	1897.81	10913	1897.81	16815.7	1897.81	22765.9
1899.3	5013.83	1899.3	10902.5	1899.3	16821.4	1899.3	22684
1900.78	5004.87	1900.78	10892	1900.78	16827	1900.78	22659.7
1902.27	4974.14	1902.27	10861.7	1902.27	16816.9	1902.27	22662
1903.75	4975	1903.75	10851.5	1903.75	16813	1903.75	22603
1905.24	5013.55	1905.24	10894.5	1905.24	16836.1	1905.24	22645
1906.72	5013.62	1906.72	10917.7	1906.72	16830.8	1906.72	22761.9
1908.2	4973.91	1908.2	10854.9	1908.2	16796	1908.2	22769.5
1909.69	4963	1909.69	10891.5	1909.69	16812.3	1909.69	22712
1911.17	4981.02	1911.17	10872	1911.17	16830	1911.17	22641.9
1912.65	4991.33	1912.65	10898.9	1912.65	16830	1912.65	22593.7
1914.13	4986.09	1914.13	10909.3	1914.13	16823.3	1914.13	22585.1
1915.62	4962.92	1915.62	10919.7	1915.62	16816.7	1915.62	22633.2
1917.1	4954.28	1917.1	10870.6	1917.1	16828.6	1917.1	22690.2
1918.58	4978.81	1918.58	10887.8	1918.58	16800.1	1918.58	22681.9
1920.06	4986.71	1920.06	10872.2	1920.06	16830.5	1920.06	22674
1921.54	4978.04	1921.54	10902.9	1921.54	16823.9	1921.54	22662.1
1923.02	4979.22	1923.02	10900.8	1923.02	16814.6	1923.02	22637.4
1924.5	4983.01	1924.5	10888.9	1924.5	16821.8	1924.5	22656.7
1925.98	4974.89	1925.98	10887	1925.98	16839.6	1925.98	22698.1
1927.46	4960.83	1927.46	10915.1	1927.46	16836.6	1927.46	22704.6
1928.94	4969.78	1928.94	10910	1928.94	16818.6	1928.94	22702.5
1930.42	4998.13	1930.42	10884.9	1930.42	16814.2	1930.42	22704.9
1931.9	5025.38	1931.9	10873.1	1931.9	16827.7	1931.9	22685.2
1933.38	5044.3	1933.38	10914.9	1933.38	16833.8	1933.38	22661.2
1934.86	5029.27	1934.86	10886.5	1934.86	16825	1934.86	22650.6
1936.33	4989.99	1936.33	10898.3	1936.33	16807.2	1936.33	22684.4
1937.81	4976.39	1937.81	10927.1	1937.81	16839.4	1937.81	22674
1939.29	4993.48	1939.29	10888.8	1939.29	16824.8	1939.29	22632.9
1940.77	5008.3	1940.77	10894.3	1940.77	16833.1	1940.77	22640.7
1942.24	5007.35	1942.24	10913.5	1942.24	16805	1942.24	22612.9
1943.72	5020.2	1943.72	10932.9	1943.72	16810.5	1943.72	22585.3
1945.2	5028.18	1945.2	10921.7	1945.2	16802.2	1945.2	22629.8
1946.67	5013.95	1946.67	10910.6	1946.67	16810.9	1946.67	22697.1
1948.15	5015.99	1948.15	10889.3	1948.15	16792	1948.15	22715.1
1949.63	5014.23	1949.63	10891.8	1949.63	16811.7	1949.63	22674.1
1951.1	4983.61	1951.1	10901.3	1951.1	16836.2	1951.1	22660.5
1952.58	4970.57	1952.58	10938.7	1952.58	16814.2	1952.58	22687.9
1954.05	4981.37	1954.05	10903.1	1954.05	16817	1954.05	22683.3
1955.53	4988.43	1955.53	10916.2	1955.53	16827.7	1955.53	22664.8
1957	4975.07	1957	10950.5	1957	16814.9	1957	22646.1
1958.47	4961.68	1958.47	10868.9	1958.47	16797.1	1958.47	22645.9
1959.95	4993.02	1959.95	10874.8	1959.95	16823.5	1959.95	22668.8
1961.42	5021.7	1961.42	10933.8	1961.42	16794.4	1961.42	22682.3
1962.89	5007.92	1962.89	10875.9	1962.89	16785.8	1962.89	22737.9
1964.37	5000.53	1964.37	10910.2	1964.37	16821.9	1964.37	22802.5
1965.84	5000.67	1965.84	10894.7	1965.84	16817.9	1965.84	22768.1
1967.31	5000.82	1967.31	10936.3	1967.31	16825.3	1967.31	22724.4
1968.78	5015.29	1968.78	10870.4	1968.78	16776.1	1968.78	22737.1
1970.26	4999.6	1970.26	10908.5	1970.26	16810.8	1970.26	22745.1
1971.73	4989.14	1971.73	10935.9	1971.73	16824.5	1971.73	22762.5
1973.2	4996.75	1973.2	10923.6	1973.2	16828.4	1973.2	22741.4
1974.67	4989.77	1974.67	10892.8	1974.67	16802.3	1974.67	22691.3
1976.14	5009.1	1976.14	10938.3	1976.14	16807.4	1976.14	22679.3
1977.61	5029.65	1977.61	10907.3	1977.61	16819.1	1977.61	22638
1979.08	5026.36	1979.08	10930.9	1979.08	16817.5	1979.08	22591.9
1980.55	5016.4	1980.55	10885.2	1980.55	16799.5	1980.55	22666.4
1982.02	5006.41	1982.02	10945.4	1982.02	16797.8	1982.02	22755.3
1983.49	5013.65	1983.49	10892.1	1983.49	16801.1	1983.49	22733
1984.96	5024.69	1984.96	10886.3	1984.96	16796	1984.96	22720.3
1986.43	5016.75	1986.43	10920.6	1986.43	16780.7	1986.43	22755.6
1987.9	5005.77	1987.9	10896	1987.9	16803.3	1987.9	22780.7
1989.37	4989.05	1989.37	10849	1989.37	16785.6	1989.37	22751.7
1990.83	4969.34	1990.83	10915.7	1990.83	16817.5	1990.83	22702.7
1992.3	4978.91	1992.3	10912.5	1992.3	16789.7	1992.3	22726.5
1993.77	5007.15	1993.77	10924	1993.77	16776.7	1993.77	22759.9
1995.24	5004.65	1995.24	10928.1	1995.24	16818.3	1995.24	22735
1996.7	4975.41	1996.7	10950.6	1996.7	16782.3	1996.7	22681
1998.17	4982.16	1998.17	10921.7	1998.17	16781	1998.17	22660.8
1999.64	5002.07	1999.64	10877.9	1999.64	16781	1999.64	22688.9
2001.1	5001.6	2001.1	10936.6	2001.1	16808.9	2001.1	22697.1
2002.57	4988.87	2002.57	10885.1	2002.57	16790.3	2002.57	22709.5
2004.03	4973.21	2004.03	10925	2004.03	16778.2	2004.03	22726.5
2005.5	4980.01	2005.5	10899	2005.5	16767.6	2005.5	22723.8
2006.96	4974.94	2006.96	10902.1	2006.96	16779.9	2006.96	22725.9
2008.43	4955.39	2008.43	10858.2	2008.43	16787.5	2008.43	22713.8
2009.89	4962.34	2009.89	10879.7	2009.89	16775.5	2009.89	22721
2011.36	4977.25	2011.36	10893.9	2011.36	16815.6	2011.36	22728.3
2012.82	4978.96	2012.82	10893.6	2012.82	16771.3	2012.82	22749.6
2014.29	4973.97	2014.29	10878.8	2014.29	16806.2	2014.29	22780.3
2015.75	4966.17	2015.75	10881.9	2015.75	16782.8	2015.75	22767.9
2017.21	4968.64	2017.21	10910	2017.21	16802.8	2017.21	22774
2018.67	4977.55	2018.67	10894.9	2018.67	16784	2018.67	22766
2020.14	4970.86	2020.14	10919.2	2020.14	16803.8	2020.14	22701.3
2021.6	4948.72	2021.6	10900.6	2021.6	16774	2021.6	22698
2023.06	4938.28	2023.06	10882.3	2023.06	16803.3	2023.06	22755.8
2024.52	4942.08	2024.52	10913.5	2024.52	16791.2	2024.52	22757.3
2025.98	4962.46	2025.98	10884.6	2025.98	16798.2	2025.98	22679.5
2027.45	4999.33	2027.45	10862.9	2027.45	16794	2027.45	22587.9
2028.91	5006.62	2028.91	10869.1	2028.91	16781.8	2028.91	22584.6
2030.37	4971.8	2030.37	10903.4	2030.37	16796.3	2030.37	22586.2
2031.83	4932.04	2031.83	10857.3	2031.83	16771.6	2031.83	22550.8
2033.29	4924.19	2033.29	10898.2	2033.29	16781.5	2033.29	22598.2
2034.75	4941.87	2034.75	10870	2034.75	16802.4	2034.75	22659.6
2036.21	4967.22	2036.21	10921.5	2036.21	16821.9	2036.21	22675.3
2037.67	4986.44	2037.67	10866	2037.67	16793.3	2037.67	22668.6
2039.13	4989.52	2039.13	10868.8	2039.13	16803.9	2039.13	22653
2040.59	4980.2	2040.59	10868.3	2040.59	16802	2040.59	22714.9
2042.05	4967.17	2042.05	10912.3	2042.05	16789.4	2042.05	22754.2
2043.5	4962.82	2043.5	10904.9	2043.5	16796.8	2043.5	22648.1
2044.96	4963.4	2044.96	10887.1	2044.96	16804.2	2044.96	22546.5
2046.42	4967.65	2046.42	10906.8	2046.42	16777.6	2046.42	22571.8
2047.88	4985.51	2047.88	10892.5	2047.88	16774.1	2047.88	22619.7
2049.33	4981.06	2049.33	10881.4	2049.33	16784.4	2049.33	22635.7
2050.79	4967.95	2050.79	10870.6	2050.79	16805.5	2050.79	22651.9
2052.25	4984.71	2052.25	10914.1	2052.25	16794.5	2052.25	22596.3
2053.7	4989.27	2053.7	10839	2053.7	16802	2053.7	22541.1
2055.16	4975.42	2055.16	10862.4	2055.16	16798.9	2055.16	22553.4
2056.62	4971.58	2056.62	10882.4	2056.62	16809.6	2056.62	22597.2
2058.07	4976.45	2058.07	10905.8	2058.07	16786.9	2058.07	22663.5
2059.53	4987.61	2059.53	10821.1	2059.53	16785.6	2059.53	22662.8
2060.98	5001.38	2060.98	10925.9	2060.98	16792	2060.98	22639.9
2062.44	4993.16	2062.44	10875.2	2062.44	16794	2062.44	22662.1
2063.89	4955.62	2063.89	10899.1	2063.89	16796.2	2063.89	22702.5
2065.35	4939.26	2065.35	10926.6	2065.35	16795.5	2065.35	22752.2
2066.8	4969.89	2066.8	10876.3	2066.8	16808.7	2066.8	22730.7
2068.25	4979.76	2068.25	10934.6	2068.25	16797.7	2068.25	22660.2
2069.71	4978.77	2069.71	10874.3	2069.71	16811.2	2069.71	22634.7
2071.16	4984.03	2071.16	10881.9	2071.16	16792.8	2071.16	22654.3
2072.61	4960.97	2072.61	10872.7	2072.61	16785.1	2072.61	22660.5
2074.07	4946.73	2074.07	10873.8	2074.07	16811.3	2074.07	22622
2075.52	4974.95	2075.52	10881.7	2075.52	16793.1	2075.52	22619.9
2076.97	5012.12	2076.97	10913.9	2076.97	16816.6	2076.97	22672.4
2078.42	5018.38	2078.42	10894.7	2078.42	16834.2	2078.42	22729.9
2079.88	5011.03	2079.88	10920.5	2079.88	16813.3	2079.88	22733.1
2081.33	5021.32	2081.33	10877.1	2081.33	16796.9	2081.33	22640.4
2082.78	5032.81	2082.78	10864.8	2082.78	16793	2082.78	22574.9
2084.23	4998.72	2084.23	10894.1	2084.23	16776.6	2084.23	22610.1
2085.68	4976.05	2085.68	10899	2085.68	16780.5	2085.68	22617.5
2087.13	4996.36	2087.13	10904	2087.13	16798.7	2087.13	22616
2088.58	4992.54	2088.58	10877.5	2088.58	16785.4	2088.58	22651.4
2090.03	4970.99	2090.03	10893.2	2090.03	16792.7	2090.03	22654.7
2091.48	4979	2091.48	10909	2091.48	16777.8	2091.48	22691.1
2092.93	4988.32	2092.93	10886.1	2092.93	16794.9	2092.93	22741.7
2094.38	4964.23	2094.38	10870.3	2094.38	16802.5	2094.38	22717.6
2095.83	4949.23	2095.83	10929.1	2095.83	16781.4	2095.83	22665.4
2097.27	4975.79	2097.27	10909.7	2097.27	16781	2097.27	22631.6
2098.72	4995.82	2098.72	10893.8	2098.72	16798.4	2098.72	22630.9
2100.17	4988.51	2100.17	10881.2	2100.17	16804.5	2100.17	22639.6
2101.62	4991.73	2101.62	10901.3	2101.62	16805.8	2101.62	22629.2
2103.07	4994.95	2103.07	10874.3	2103.07	16799	2103.07	22633.4
2104.51	4984.96	2104.51	10898.1	2104.51	16783.9	2104.51	22666.5
2105.96	4977.58	2105.96	10863.6	2105.96	16796.8	2105.96	22733.8
2107.41	4979.44	2107.41	10916.8	2107.41	16824.5	2107.41	22728.1
2108.85	4981.13	2108.85	10918.8	2108.85	16820.8	2108.85	22654.5
2110.3	4984.01	2110.3	10916.9	2110.3	16811.9	2110.3	22628.9
2111.74	4981.22	2111.74	10877.7	2111.74	16814.4	2111.74	22612.5
2113.19	4956.58	2113.19	10909	2113.19	16798.4	2113.19	22674.5
2114.64	4946.61	2114.64	10906.6	2114.64	16820.7	2114.64	22765.8
2116.08	4975.82	2116.08	10836.9	2116.08	16811	2116.08	22694.1
2117.52	4987.3	2117.52	10871.6	2117.52	16806.3	2117.52	22612.6
2118.97	4971.61	2118.97	10891.4	2118.97	16808.3	2118.97	22634.7
2120.41	4957.23	2120.41	10885.1	2120.41	16785	2120.41	22612.1
2121.86	4949.74	2121.86	10837.4	2121.86	16814.2	2121.86	22584.8
2123.3	4957.38	2123.3	10917.9	2123.3	16811.3	2123.3	22587.2
2124.74	4978.81	2124.74	10870.1	2124.74	16796.4	2124.74	22599.7
2126.19	4989.15	2126.19	10916.7	2126.19	16793.4	2126.19	22637.2
2127.63	4964.82	2127.63	10838.1	2127.63	16805.7	2127.63	22669.6
2129.07	4951.38	2129.07	10892.3	2129.07	16805.8	2129.07	22691.7
2130.52	4970.91	2130.52	10897	2130.52	16793.8	2130.52	22703.4
2131.96	4991.56	2131.96	10867.1	2131.96	16793.4	2131.96	22684.4
2133.4	5005	2133.4	10924.8	2133.4	16818.7	2133.4	22634.5
2134.84	4989	2134.84	10852.5	2134.84	16804.2	2134.84	22655
2136.28	4933.35	2136.28	10890.8	2136.28	16798.1	2136.28	22710.5
2137.72	4909.42	2137.72	10871.8	2137.72	16819.5	2137.72	22710.3
2139.17	4932.71	2139.17	10848.9	2139.17	16751.5	2139.17	22679.7
2140.61	4949.01	2140.61	10845.2	2140.61	16772.9	2140.61	22699.7
2142.04	4955.57	2142.04	10913.9	2142.04	16789.2	2142.04	22739.9
2143.48	4964.88	2143.48	10860.4	2143.48	16813.9	2143.48	22694
2144.92	4961.58	2144.92	10860.4	2144.92	16805.9	2144.92	22637.9
2146.36	4941.41	2146.36	10894.4	2146.36	16789.3	2146.36	22632.1
2147.8	4939.12	2147.8	10875.1	2147.8	16799.9	2147.8	22636
2149.24	4951.94	2149.24	10901.2	2149.24	16794.9	2149.24	22629.5
2150.68	4958.98	2150.68	10889.1	2150.68	16805.2	2150.68	22587.6
2152.12	4961.67	2152.12	10892.2	2152.12	16813.7	2152.12	22505.5
2153.56	4954.56	2153.56	10827.1	2153.56	16796.5	2153.56	22508.3
2155	4939.13	2155	10882.9	2155	16792.8	2155	22621.2
2156.43	4927.75	2156.43	10878.3	2156.43	16821.4	2156.43	22678.7
2157.87	4935.52	2157.87	10896.1	2157.87	16804	2157.87	22636.2
2159.31	4940.57	2159.31	10872.6	2159.31	16801.9	2159.31	22618.6
2160.74	4941.45	2160.74	10875.3	2160.74	16835.2	2160.74	22655.6
2162.18	4947.8	2162.18	10885.4	2162.18	16801.1	2162.18	22657.9
2163.62	4940.51	2163.62	10880.7	2163.62	16807.4	2163.62	22625.5
2165.05	4950.74	2165.05	10864.9	2165.05	16810.3	2165.05	22608
2166.49	4965.05	2166.49	10878.7	2166.49	16824.8	2166.49	22585.6
2167.92	4940.12	2167.92	10873.9	2167.92	16817.6	2167.92	22577.8
2169.36	4935.16	2169.36	10894.7	2169.36	16810.3	2169.36	22604.1
2170.8	4963.69	2170.8	10900.7	2170.8	16778	2170.8	22610.6
2172.23	4971.95	2172.23	10840.7	2172.23	16812	2172.23	22597.4
2173.66	4969.35	2173.66	10872.2	2173.66	16806.8	2173.66	22593.7
2175.1	4962.76	2175.1	10885.2	2175.1	16781.8	2175.1	22580.5
2176.53	4957.46	2176.53	10869.3	2176.53	16819.1	2176.53	22543.3
2177.96	4950.96	2177.96	10885.8	2177.96	16822	2177.96	22568.3
2179.4	4948.41	2179.4	10888	2179.4	16826.4	2179.4	22598.4
2180.83	4960.42	2180.83	10868.7	2180.83	16824.4	2180.83	22566.4
2182.27	4960.72	2182.27	10871	2182.27	16821	2182.27	22572.6
2183.7	4970.08	2183.7	10901.8	2183.7	16825.5	2183.7	22602.6
2185.13	4980.8	2185.13	10907.7	2185.13	16818.9	2185.13	22585.4
2186.56	4948.78	2186.56	10863.7	2186.56	16817.1	2186.56	22554
2187.99	4924.47	2187.99	10873.1	2187.99	16834.3	2187.99	22564.9
2189.43	4946.64	2189.43	10875.4	2189.43	16830.8	2189.43	22622.5
2190.86	4964.92	2190.86	10905.8	2190.86	16814.7	2190.86	22684.5
2192.29	4965.2	2192.29	10900.9	2192.29	16808.1	2192.29	22662.6
2193.72	4971.89	2193.72	10910.1	2193.72	16809.5	2193.72	22617.5
2195.15	4981.17	2195.15	10908.8	2195.15	16826.7	2195.15	22656
2196.58	4977.81	2196.58	10893.7	2196.58	16845.4	2196.58	22703.8
2198.01	4970.68	2198.01	10920.5	2198.01	16853.2	2198.01	22691.7
2199.44	4969.88	2199.44	10902	2199.44	16823.4	2199.44	22661.1
2200.87	4979.11	2200.87	10911.2	2200.87	16824.9	2200.87	22598.8
2202.3	4982.11	2202.3	10896.2	2202.3	16812.3	2202.3	22541.1
2203.73	4971.36	2203.73	10884.8	2203.73	16823.2	2203.73	22534.1
2205.16	4964.57	2205.16	10911.4	2205.16	16832.5	2205.16	22550
2206.58	4963.06	2206.58	10876.4	2206.58	16823.5	2206.58	22638.7
2208.01	4983.05	2208.01	10944.3	2208.01	16827.2	2208.01	22709.8
2209.44	5013.34	2209.44	10892.6	2209.44	16849.6	2209.44	22699.7
2210.87	5000.31	2210.87	10913.1	2210.87	16813.6	2210.87	22699.1
2212.3	4957.57	2212.3	10882.3	2212.3	16830.3	2212.3	22698.8
2213.72	4943.5	2213.72	10906.9	2213.72	16837.7	2213.72	22662.4
2215.15	4946.48	2215.15	10931.2	2215.15	16844.9	2215.15	22626
2216.58	4958.16	2216.58	10892.3	2216.58	16826.2	2216.58	22643.8
2218	4973.58	2218	10884	2218	16845.9	2218	22648.1
2219.43	4967.93	2219.43	10906.7	2219.43	16827.1	2219.43	22598.3
2220.85	4971.12	2220.85	10922.5	2220.85	16819.2	2220.85	22566.8
2222.28	4980.7	2222.28	10883.8	2222.28	16840.7	2222.28	22562.6
2223.7	4964.29	2223.7	10906.8	2223.7	16834.7	2223.7	22635.7
2225.13	4949.26	2225.13	10888.8	2225.13	16845.7	2225.13	22745.3
2226.55	4963.06	2226.55	10915.4	2226.55	16846.1	2226.55	22773.6
2227.98	4969.45	2227.98	10932	2227.98	16840.3	2227.98	22729.6
2229.4	4960.91	2229.4	10896.9	2229.4	16839.1	2229.4	22630.9
2230.83	4969.94	2230.83	10892.8	2230.83	16835	2230.83	22555
2232.25	4967.72	2232.25	10916.3	2232.25	16823.1	2232.25	22579.2
2233.67	4975.7	2233.67	10915.8	2233.67	16831.4	2233.67	22626.2
2235.1	4998.85	2235.1	10922.3	2235.1	16825.8	2235.1	22650.8
2236.52	4979.32	2236.52	10890.8	2236.52	16828.1	2236.52	22648.1
2237.95	4958.68	2237.95	10893.9	2237.95	16852.3	2237.95	22659.6
2239.37	4967.22	2239.37	10900.7	2239.37	16834.6	2239.37	22735.6
2240.79	4980.99	2240.79	10890.2	2240.79	16831	2240.79	22742.9
2242.21	4988.58	2242.21	10942.7	2242.21	16849.6	2242.21	22662.8
2243.63	4986.07	2243.63	10858.7	2243.63	16838.3	2243.63	22624.2
2245.05	4972.01	2245.05	10918.5	2245.05	16842.6	2245.05	22669
2246.48	4980.99	2246.48	10918.7	2246.48	16836	2246.48	22685.6
2247.9	4992.33	2247.9	10893.9	2247.9	16833.8	2247.9	22641.7
2249.32	4950.83	2249.32	10904.3	2249.32	16838.1	2249.32	22672.4
2250.74	4949.34	2250.74	10907.9	2250.74	16831.1	2250.74	22745.2
2252.16	4993.01	2252.16	10904.3	2252.16	16838.6	2252.16	22733.8
2253.58	4989.05	2253.58	10893.7	2253.58	16830.2	2253.58	22689.9
2255	4985.42	2255	10858.1	2255	16833.1	2255	22697.9
2256.42	4998.72	2256.42	10908.5	2256.42	16842.7	2256.42	22725.1
2257.84	4997.75	2257.84	10890.9	2257.84	16875	2257.84	22666.6
2259.25	4996.75	2259.25	10855.1	2259.25	16849	2259.25	22579.6
2260.67	4993.01	2260.67	10891.5	2260.67	16819.5	2260.67	22601.8
2262.09	4969.32	2262.09	10848	2262.09	16822.3	2262.09	22633.4
2263.51	4960.1	2263.51	10920.8	2263.51	16821.9	2263.51	22641.1
2264.93	4998.59	2264.93	10851.6	2264.93	16832.9	2264.93	22653.6
2266.34	5021.23	2266.34	10862.7	2266.34	16862.3	2266.34	22695.5
2267.76	5006.78	2267.76	10917.9	2267.76	16839	2267.76	22766.6
2269.18	5007.02	2269.18	10885.1	2269.18	16830.4	2269.18	22769.9
2270.6	5011.13	2270.6	10870.6	2270.6	16826.7	2270.6	22753.8
2272.01	4984.11	2272.01	10911.2	2272.01	16844.6	2272.01	22717.5
2273.43	4960.81	2273.43	10885.1	2273.43	16848.8	2273.43	22627
2274.84	4970.91	2274.84	10895.9	2274.84	16814.5	2274.84	22609.4
2276.26	4984.89	2276.26	10836	2276.26	16855.2	2276.26	22645.4
2277.67	4994.79	2277.67	10917.3	2277.67	16835.7	2277.67	22627.2
2279.09	4995.24	2279.09	10879.5	2279.09	16843	2279.09	22648.6
2280.51	4997.15	2280.51	10894	2280.51	16815.1	2280.51	22689.6
2281.92	4994.97	2281.92	10867.4	2281.92	16851.1	2281.92	22651.8
2283.34	4972.4	2283.34	10874.5	2283.34	16821.4	2283.34	22638.8
2284.75	4957.93	2284.75	10874	2284.75	16849.1	2284.75	22695.1
2286.16	4947.4	2286.16	10869.8	2286.16	16829.4	2286.16	22721.5
2287.58	4962.79	2287.58	10906.8	2287.58	16835	2287.58	22633.5
2288.99	4999.95	2288.99	10898.6	2288.99	16826.9	2288.99	22565.1
2290.4	4998.67	2290.4	10901.7	2290.4	16808.6	2290.4	22650.9
2291.82	4978.11	2291.82	10889.6	2291.82	16820.7	2291.82	22721.6
2293.23	4982.14	2293.23	10911.4	2293.23	16807.2	2293.23	22692.4
2294.64	4999.76	2294.64	10895.3	2294.64	16827.7	2294.64	22668
2296.05	4999.35	2296.05	10916.8	2296.05	16815.7	2296.05	22668.4
2297.47	4990.52	2297.47	10858.9	2297.47	16817.3	2297.47	22698.4
2298.88	5007.72	2298.88	10869	2298.88	16859.4	2298.88	22718.3
2300.29	5015.21	2300.29	10863.9	2300.29	16828.5	2300.29	22713.1
2301.7	4986.88	2301.7	10862.5	2301.7	16806	2301.7	22722.7
2303.11	4958.55	2303.11	10842.1	2303.11	16817.6	2303.11	22692.5
2304.52	4978.32	2304.52	10878.5	2304.52	16817.1	2304.52	22652.2
2305.93	5020	2305.93	10816.7	2305.93	16830.3	2305.93	22671.7
2307.34	5019.01	2307.34	10883.1	2307.34	16818	2307.34	22721.1
2308.75	5016.57	2308.75	10855.1	2308.75	16844.5	2308.75	22685.6
2310.16	5014.14	2310.16	10883.7	2310.16	16828.4	2310.16	22600.2
2311.57	4992.46	2311.57	10897.2	2311.57	16807.3	2311.57	22589.5
2312.98	4977.64	2312.98	10846.6	2312.98	16831.9	2312.98	22618.7
2314.39	4969.68	2314.39	10829.9	2314.39	16819.2	2314.39	22637.9
2315.8	4975.39	2315.8	10835.9	2315.8	16808.3	2315.8	22647.1
2317.2	4975.55	2317.2	10849.3	2317.2	16834.5	2317.2	22690.9
2318.61	4959.16	2318.61	10903.9	2318.61	16796.4	2318.61	22704.7
2320.02	4959	2320.02	10875.6	2320.02	16802.1	2320.02	22653.8
2321.43	4988.66	2321.43	10903.6	2321.43	16810.9	2321.43	22647.2
2322.84	5010	2322.84	10867.7	2322.84	16814.7	2322.84	22665.3
2324.24	5018.98	2324.24	10865.6	2324.24	16816.6	2324.24	22663.5
2325.65	5030.71	2325.65	10912	2325.65	16813.7	2325.65	22671.6
2327.06	5035.69	2327.06	10939.6	2327.06	16855.9	2327.06	22709.3
2328.46	5031.11	2328.46	10918.8	2328.46	16822.8	2328.46	22781.3
2329.87	5003.21	2329.87	10913	2329.87	16838.2	2329.87	22779.6
2331.27	4969.86	2331.27	10851.5	2331.27	16803.4	2331.27	22699.1
2332.68	4955.36	2332.68	10838.1	2332.68	16773.6	2332.68	22692
2334.08	4962.31	2334.08	10891.3	2334.08	16800.4	2334.08	22738.7
2335.49	4978.58	2335.49	10870.4	2335.49	16807.1	2335.49	22741.2
2336.9	4986.76	2336.9	10827.5	2336.9	16785.5	2336.9	22719.3
2338.3	4997.58	2338.3	10869.3	2338.3	16798.8	2338.3	22707.3
2339.7	5017.73	2339.7	10896.4	2339.7	16793.9	2339.7	22666.3
2341.11	5035.15	2341.11	10853.7	2341.11	16797.3	2341.11	22596.4
2342.51	5017.96	2342.51	10891.5	2342.51	16789.2	2342.51	22603.1
2343.91	4994.01	2343.91	10863.5	2343.91	16789.1	2343.91	22674.5
2345.32	4999.26	2345.32	10839.2	2345.32	16784.1	2345.32	22697.4
2346.72	4999.16	2346.72	10934.8	2346.72	16779.1	2346.72	22653
2348.12	4989.75	2348.12	10848.8	2348.12	16785.5	2348.12	22584.6
2349.53	4984.29	2349.53	10878.8	2349.53	16785.3	2349.53	22588
2350.93	5016.82	2350.93	10905	2350.93	16822.4	2350.93	22634.5
2352.33	5064.98	2352.33	10848.4	2352.33	16797.7	2352.33	22652
2353.73	5067.13	2353.73	10881.6	2353.73	16820	2353.73	22659.9
2355.13	5045.68	2355.13	10864.6	2355.13	16771.3	2355.13	22696
2356.53	5045.06	2356.53	10901.1	2356.53	16786.9	2356.53	22708.4
2357.94	5044.57	2357.94	10855.6	2357.94	16812.1	2357.94	22673.6
2359.34	5014.42	2359.34	10899.2	2359.34	16837.4	2359.34	22686
2360.74	5002.57	2360.74	10914.5	2360.74	16776.4	2360.74	22717.5
2362.14	5050.29	2362.14	10866.3	2362.14	16803.5	2362.14	22739.7
2363.54	5099.44	2363.54	10934.8	2363.54	16810	2363.54	22720.2
2364.94	5072.75	2364.94	10862.2	2364.94	16783.5	2364.94	22640.2
2366.33	5029.32	2366.33	10944.9	2366.33	16795.8	2366.33	22634.8
2367.73	5034.68	2367.73	10896.9	2367.73	16817.6	2367.73	22685.4
2369.13	5065.45	2369.13	10880.7	2369.13	16799.5	2369.13	22661.2
2370.53	5085.75	2370.53	10973.1	2370.53	16811.4	2370.53	22595
2371.93	5084.17	2371.93	10956.5	2371.93	16807.4	2371.93	22607.5
2373.33	5096.56	2373.33	10887.5	2373.33	16795.5	2373.33	22680.2
2374.73	5097.65	2374.73	10923.6	2374.73	16796.4	2374.73	22637.6
2376.12	5068.39	2376.12	10886.4	2376.12	16819.1	2376.12	22585.7
2377.52	5062.14	2377.52	10978.3	2377.52	16834.3	2377.52	22649.3
2378.92	5091.45	2378.92	10934.5	2378.92	16841.6	2378.92	22680.9
2380.31	5111.97	2380.31	10956.8	2380.31	16841.2	2380.31	22666.5
2381.71	5123.55	2381.71	10982.4	2381.71	16831.3	2381.71	22656.7
2383.11	5131.31	2383.11	10945.7	2383.11	16827.8	2383.11	22678.9
2384.5	5127.69	2384.5	10995.5	2384.5	16836.6	2384.5	22705.6
2385.9	5135.39	2385.9	11017.4	2385.9	16871.8	2385.9	22677.5
2387.3	5143.18	2387.3	10946.4	2387.3	16810.8	2387.3	22654
2388.69	5162.28	2388.69	10965.1	2388.69	16866.2	2388.69	22635.4
2390.09	5158.97	2390.09	11025	2390.09	16827.2	2390.09	22663.3
2391.48	5131.91	2391.48	10961.4	2391.48	16876.5	2391.48	22697.3
2392.88	5133.65	2392.88	11000.8	2392.88	16862.5	2392.88	22658.5
2394.27	5139.11	2394.27	10937	2394.27	16866.7	2394.27	22656
2395.66	5150.75	2395.66	11013.9	2395.66	16884.8	2395.66	22644.5
2397.06	5154.98	2397.06	10977.8	2397.06	16885.9	2397.06	22592.3
2398.45	5151.8	2398.45	11047.8	2398.45	16899.5	2398.45	22617.2
2399.84	5173.75	2399.84	11011.9	2399.84	16874.8	2399.84	22718.6
2401.24	5213.06	2401.24	11044.5	2401.24	16865.6	2401.24	22796.5
2402.63	5259.31	2402.63	11096.4	2402.63	16937	2402.63	22766.2
2404.02	5266.68	2404.02	11061.6	2404.02	16887.5	2404.02	22727.2
2405.42	5237.55	2405.42	11067.9	2405.42	16911.1	2405.42	22748.7
2406.81	5224.73	2406.81	11063	2406.81	16912.7	2406.81	22743.8
2408.2	5221.76	2408.2	11036.1	2408.2	16906.9	2408.2	22765.1
2409.59	5225.21	2409.59	11083.9	2409.59	16910.1	2409.59	22835.6
2410.98	5248.58	2410.98	11088.5	2410.98	16915.4	2410.98	22872.1
2412.37	5269.06	2412.37	11108.7	2412.37	16955.2	2412.37	22833.2
2413.76	5271.65	2413.76	11106.2	2413.76	16944.9	2413.76	22764.1
2415.15	5267.94	2415.15	11078.3	2415.15	16985.1	2415.15	22720.4
2416.54	5269.34	2416.54	11102.5	2416.54	16985.2	2416.54	22749.5
2417.94	5272.55	2417.94	11129.3	2417.94	16960.7	2417.94	22839.3
2419.33	5274.66	2419.33	11128.8	2419.33	16960.8	2419.33	22859.6
2420.71	5284.6	2420.71	11125.1	2420.71	16992.4	2420.71	22805.4
2422.1	5285.4	2422.1	11095.6	2422.1	16976.7	2422.1	22783.7
2423.49	5296.88	2423.49	11109.9	2423.49	16991.7	2423.49	22796.5
2424.88	5311.5	2424.88	11178.1	2424.88	17017.1	2424.88	22824.2
2426.27	5292.01	2426.27	11140.1	2426.27	17034.1	2426.27	22842
2427.66	5277.28	2427.66	11142.3	2427.66	17029.3	2427.66	22824.1
2429.05	5277.14	2429.05	11139.8	2429.05	17053.6	2429.05	22819
2430.43	5252.63	2430.43	11157.7	2430.43	17056.2	2430.43	22871.1
2431.82	5233.76	2431.82	11107.2	2431.82	17061.7	2431.82	22921.1
2433.21	5265.48	2433.21	11164.7	2433.21	17064.1	2433.21	22937.2
2434.6	5288.04	2434.6	11120.4	2434.6	17040.3	2434.6	22967.2
2435.98	5282.98	2435.98	11104.7	2435.98	17068.7	2435.98	22972.4
2437.37	5293.28	2437.37	11099.3	2437.37	17097.8	2437.37	22951.6
2438.76	5284.36	2438.76	11087.1	2438.76	17108.5	2438.76	22956.6
2440.14	5267.58	2440.14	11132.2	2440.14	17128.9	2440.14	22988.2
2441.53	5284.84	2441.53	11095.6	2441.53	17127.2	2441.53	23016.2
2442.91	5293.81	2442.91	11115.9	2442.91	17120.8	2442.91	23020.3
2444.3	5265.37	2444.3	11125.5	2444.3	17118.4	2444.3	22981.8
2445.68	5253.86	2445.68	11161.2	2445.68	17152.5	2445.68	22942.2
2447.07	5274.38	2447.07	11127.5	2447.07	17169	2447.07	22962
2448.45	5265.34	2448.45	11094.4	2448.45	17155.5	2448.45	22997.9
2449.84	5260.35	2449.84	11113.3	2449.84	17162.2	2449.84	23011.7
2451.22	5301.08	2451.22	11127.7	2451.22	17147.6	2451.22	23012.4
2452.61	5317.25	2452.61	11136.7	2452.61	17163	2452.61	23020.9
2453.99	5295.85	2453.99	11094.6	2453.99	17181.7	2453.99	23029.6
2455.37	5278.19	2455.37	11097.3	2455.37	17149.8	2455.37	23006.2
2456.76	5268.33	2456.76	11116.6	2456.76	17157.6	2456.76	22973.7
2458.14	5275.68	2458.14	11063.6	2458.14	17153.8	2458.14	22947.6
2459.52	5284.18	2459.52	11063.8	2459.52	17152.6	2459.52	22966.2
2460.9	5279.25	2460.9	11109.7	2460.9	17142.9	2460.9	23030.2
2462.29	5275.31	2462.29	11079.6	2462.29	17147.6	2462.29	23050.3
2463.67	5278.58	2463.67	11100.8	2463.67	17162.3	2463.67	23050.4
2465.05	5279.48	2465.05	11103.8	2465.05	17145.6	2465.05	23040.2
2466.43	5257.56	2466.43	11067.5	2466.43	17143.9	2466.43	23000.2
2467.81	5235.37	2467.81	11100.6	2467.81	17136.3	2467.81	22999.2
2469.19	5250.42	2469.19	11109.8	2469.19	17124.7	2469.19	23017.9
2470.57	5259.1	2470.57	11079.1	2470.57	17133.6	2470.57	23000.3
2471.95	5254.57	2471.95	11079.6	2471.95	17137.6	2471.95	23002.3
2473.33	5276.12	2473.33	11070	2473.33	17130.5	2473.33	23029.5
2474.71	5289.34	2474.71	11063.8	2474.71	17112	2474.71	23026.3
2476.09	5277.7	2476.09	11062.1	2476.09	17102.5	2476.09	23011
2477.47	5267.17	2477.47	11064.6	2477.47	17081.9	2477.47	22992.5
2478.85	5252.6	2478.85	11057.1	2478.85	17096.8	2478.85	22966.6
2480.23	5236.81	2480.23	11069.8	2480.23	17105	2480.23	22928.1
2481.61	5237.37	2481.61	11071.1	2481.61	17095.7	2481.61	22894.3
2482.99	5243.1	2482.99	11068.5	2482.99	17088.9	2482.99	22885.7
2484.36	5251.52	2484.36	11095.9	2484.36	17094.4	2484.36	22876.9
2485.74	5245.7	2485.74	11091.7	2485.74	17074	2485.74	22881.4
2487.12	5228.86	2487.12	11075.8	2487.12	17065.8	2487.12	22880.6
2488.5	5239.53	2488.5	11062.9	2488.5	17047.7	2488.5	22870
2489.88	5256.56	2489.88	11046.6	2489.88	17051.2	2489.88	22910.7
2491.25	5246.76	2491.25	11056.5	2491.25	17062.1	2491.25	22941.6
2492.63	5238.38	2492.63	11074.1	2492.63	17080	2492.63	22902.5
2494	5243.11	2494	11077.6	2494	17067.4	2494	22865.9
2495.38	5239.04	2495.38	11077.5	2495.38	17040.9	2495.38	22863.8
2496.76	5230.76	2496.76	11072.5	2496.76	17029.2	2496.76	22882
2498.13	5229.81	2498.13	11066.3	2498.13	17032.8	2498.13	22892.2
2499.51	5230.22	2499.51	11046.6	2499.51	17030.5	2499.51	22860.4
2500.88	5227.02	2500.88	11086.7	2500.88	17017.3	2500.88	22823.5
2502.26	5224.89	2502.26	11056.3	2502.26	17024.9	2502.26	22784.5
2503.63	5231.22	2503.63	11075.1	2503.63	17041.5	2503.63	22754.5
2505.01	5246.37	2505.01	11057.3	2505.01	17031.5	2505.01	22802.5
2506.38	5253.9	2506.38	11068.6	2506.38	17015	2506.38	22849.4
2507.75	5247.04	2507.75	11063	2507.75	17028.4	2507.75	22812.2
2509.13	5242.05	2509.13	11066.3	2509.13	17020.2	2509.13	22776.4
2510.5	5244.43	2510.5	11082.1	2510.5	17008.5	2510.5	22793.4
2511.88	5239	2511.88	11078.5	2511.88	17013	2511.88	22829.8
2513.25	5224.46	2513.25	11052.3	2513.25	17009.3	2513.25	22860.5
2514.62	5226.39	2514.62	11082.4	2514.62	17011.6	2514.62	22862.1
2515.99	5250.71	2515.99	11092.3	2515.99	17011.6	2515.99	22835.7
2517.36	5266.67	2517.36	11086.4	2517.36	17011.1	2517.36	22814.3
2518.74	5260.14	2518.74	11083.5	2518.74	17014.6	2518.74	22818.7
2520.11	5245.76	2520.11	11067.6	2520.11	17021.2	2520.11	22832.5
2521.48	5242.01	2521.48	11101.5	2521.48	17019.1	2521.48	22840.8
2522.85	5252.16	2522.85	11124.1	2522.85	17029	2522.85	22843.9
2524.22	5264.02	2524.22	11107.2	2524.22	17006.9	2524.22	22848.4
2525.59	5267.28	2525.59	11110.6	2525.59	17023.3	2525.59	22835
2526.96	5264.5	2526.96	11113.2	2526.96	17028.9	2526.96	22820.3
2528.33	5266.17	2528.33	11118.9	2528.33	17035.7	2528.33	22863.5
2529.7	5275.2	2529.7	11139.7	2529.7	17052	2529.7	22908.6
2531.07	5282.34	2531.07	11155.8	2531.07	17040.6	2531.07	22915.2
2532.44	5278.59	2532.44	11172.7	2532.44	17031.5	2532.44	22901.4
2533.81	5271.64	2533.81	11151	2533.81	17041.5	2533.81	22876.5
2535.18	5276.24	2535.18	11150.4	2535.18	17042.7	2535.18	22874
2536.55	5291.21	2536.55	11139.9	2536.55	17037.1	2536.55	22860.3
2537.92	5301.57	2537.92	11150.4	2537.92	17048.7	2537.92	22786.2
2539.29	5297.82	2539.29	11136.9	2539.29	17060.1	2539.29	22754.9
2540.65	5287.55	2540.65	11175.3	2540.65	17061.7	2540.65	22861.7
2542.02	5281.21	2542.02	11187.6	2542.02	17072.1	2542.02	22992.3
2542.95	5271.03	2542.95	11197.4	2542.95	17098.9	2542.95	22977.7
2544.32	5273.7	2544.32	11222	2544.32	17099.8	2544.32	22929.9
2545.69	5305.85	2545.69	11196.7	2545.69	17090.3	2545.69	22992.8
2547.07	5321.07	2547.07	11234.4	2547.07	17091.1	2547.07	23029.3
2548.44	5325.36	2548.44	11252.1	2548.44	17078.6	2548.44	23021.9
2549.81	5339.23	2549.81	11223.4	2549.81	17143.1	2549.81	23057.9
2551.18	5338.62	2551.18	11254.1	2551.18	17070.9	2551.18	22997.9
2552.56	5334.37	2552.56	11245.2	2552.56	17127.9	2552.56	22850.5
2553.93	5339.7	2553.93	11259.4	2553.93	17115.2	2553.93	22873.3
2555.3	5336.63	2555.3	11247.2	2555.3	17108.3	2555.3	23031
2556.67	5340.66	2556.67	11317	2556.67	17123.6	2556.67	23110.1
2558.04	5368.56	2558.04	11360.5	2558.04	17166.8	2558.04	23071.7
2559.41	5378.5	2559.41	11325	2559.41	17121.3	2559.41	22989.8
2560.78	5366.9	2560.78	11319	2560.78	17183.4	2560.78	22994.5
2562.15	5360.06	2562.15	11378.5	2562.15	17160.1	2562.15	23103.1
2563.53	5365.15	2563.53	11333.2	2563.53	17166.2	2563.53	23159.8
2564.9	5370.3	2564.9	11428.7	2564.9	17184.1	2564.9	23147.3
2566.26	5382.58	2566.26	11360.8	2566.26	17209.5	2566.26	23135
2567.63	5400.82	2567.63	11361.6	2567.63	17239.3	2567.63	23174.5
2569	5396.55	2569	11453.6	2569	17238.2	2569	23192.5
2570.37	5401.65	2570.37	11457.5	2570.37	17276.5	2570.37	23188.7
2571.74	5422.01	2571.74	11425.5	2571.74	17238.6	2571.74	23291.9
2573.11	5417.42	2573.11	11526.1	2573.11	17256	2573.11	23411.7
2574.48	5424.46	2574.48	11552	2574.48	17280.4	2574.48	23445.3
2575.85	5471.44	2575.85	11571.2	2575.85	17297.5	2575.85	23431.6
2577.22	5505.48	2577.22	11558.1	2577.22	17337.8	2577.22	23401.1
2578.58	5499.64	2578.58	11600.1	2578.58	17334.8	2578.58	23358.2
2579.95	5478.68	2579.95	11619.8	2579.95	17359.4	2579.95	23332.7
2581.32	5482.42	2581.32	11687.7	2581.32	17402.9	2581.32	23328.8
2582.68	5541.14	2582.68	11678.5	2582.68	17424.8	2582.68	23363.2
2584.05	5583.49	2584.05	11749.4	2584.05	17452.4	2584.05	23435.8
2585.42	5568.56	2585.42	11733.7	2585.42	17494.3	2585.42	23571.8
2586.78	5565.29	2586.78	11830.2	2586.78	17467	2586.78	23720.3
2588.15	5580.7	2588.15	11792.2	2588.15	17524.8	2588.15	23708
2589.51	5594.99	2589.51	11776.7	2589.51	17487.7	2589.51	23586
2590.88	5609.36	2590.88	11870	2590.88	17535.5	2590.88	23548.7
2592.25	5643.47	2592.25	11889.8	2592.25	17616.4	2592.25	23676.1
2593.61	5698.37	2593.61	11906.3	2593.61	17636.8	2593.61	23854
2594.97	5707.92	2594.97	11945	2594.97	17605.4	2594.97	23921.9
2596.34	5701.1	2596.34	12069.3	2596.34	17670	2596.34	23964
2597.7	5745.16	2597.7	12088.5	2597.7	17717.2	2597.7	24064.8
2599.07	5793.77	2599.07	12082.1	2599.07	17741.3	2599.07	24161.3
2600.43	5820.37	2600.43	12158.3	2600.43	17824	2600.43	24203.1
2601.79	5838.9	2601.79	12256.8	2601.79	17836.7	2601.79	24286.7
2603.16	5851.65	2603.16	12247.4	2603.16	17898	2603.16	24412.4
2604.52	5882.77	2604.52	12323.3	2604.52	17986.2	2604.52	24408.1
2605.88	5903.51	2605.88	12430.7	2605.88	17974.5	2605.88	24336.6
2607.25	5917.17	2607.25	12367.3	2607.25	18076.5	2607.25	24357
2608.61	5988.14	2608.61	12499.4	2608.61	18124.2	2608.61	24539.8
2609.97	6063.56	2609.97	12643.7	2609.97	18183	2609.97	24780.5
2611.33	6080.34	2611.33	12649.1	2611.33	18187.7	2611.33	24908.3
2612.69	6094.74	2612.69	12607.4	2612.69	18276.1	2612.69	24936
2614.05	6152.65	2614.05	12858.1	2614.05	18353	2614.05	24914.1
2615.42	6217.47	2615.42	12848.1	2615.42	18390.5	2615.42	24962.9
2616.78	6264.06	2616.78	12963.8	2616.78	18487.5	2616.78	25227.7
2618.14	6295.95	2618.14	12979.3	2618.14	18512.6	2618.14	25459.6
2619.5	6315.4	2619.5	13026.3	2619.5	18591.4	2619.5	25517.5
2620.86	6314.45	2620.86	13092.3	2620.86	18671.8	2620.86	25613
2622.22	6365.97	2622.22	13221.1	2622.22	18738.2	2622.22	25762.5
2623.58	6480.2	2623.58	13240.4	2623.58	18903.3	2623.58	25936.9
2624.94	6539.83	2624.94	13322.3	2624.94	18947.4	2624.94	26094.9
2626.3	6596.04	2626.3	13501.4	2626.3	19090.1	2626.3	26207.6
2627.65	6687.52	2627.65	13574.1	2627.65	19125.8	2627.65	26369.9
2629.01	6732.36	2629.01	13746.7	2629.01	19295.2	2629.01	26602.3
2630.37	6765.72	2630.37	13816.1	2630.37	19424.8	2630.37	26871.4
2631.73	6819.3	2631.73	13884.9	2631.73	19535.8	2631.73	27028.4
2633.09	6861.27	2633.09	13850.5	2633.09	19608.5	2633.09	27102.2
2634.44	6907.45	2634.44	13878	2634.44	19693.2	2634.44	27397.6
2635.8	6974.92	2635.8	14061	2635.8	19898.2	2635.8	27708.9
2637.16	7021.91	2637.16	14165.7	2637.16	19941.6	2637.16	27764.6
2638.52	7040.68	2638.52	14208.4	2638.52	20165.7	2638.52	27828.6
2639.87	7090.21	2639.87	14282.5	2639.87	20296.4	2639.87	28061.7
2641.23	7172.78	2641.23	14347.8	2641.23	20384.1	2641.23	28390.1
2642.59	7252.22	2642.59	14364	2642.59	20553.5	2642.59	28682.1
2643.94	7288.9	2643.94	14371.1	2643.94	20653.1	2643.94	28871.9
2645.3	7284.93	2645.3	14592.4	2645.3	20856.3	2645.3	29098.7
2646.65	7337.35	2646.65	14608.8	2646.65	21050.9	2646.65	29407.2
2648.01	7425.66	2648.01	14677.5	2648.01	21165.3	2648.01	29747.5
2649.36	7452.62	2649.36	14804.4	2649.36	21397.5	2649.36	30115.3
2650.72	7464.48	2650.72	14741.6	2650.72	21500.5	2650.72	30354.5
2652.07	7495.13	2652.07	14969.3	2652.07	21668.1	2652.07	30440.8
2653.43	7527.73	2653.43	14958	2653.43	21819.6	2653.43	30652.8
2654.78	7573.65	2654.78	14971.2	2654.78	22069.4	2654.78	31019.6
2656.14	7637.55	2656.14	14947.6	2656.14	22213.3	2656.14	31316.7
2657.49	7674.7	2657.49	15029.2	2657.49	22339.4	2657.49	31487.5
2658.84	7668.39	2658.84	15096.1	2658.84	22552.3	2658.84	31663.5
2660.2	7687.19	2660.2	15129.5	2660.2	22638.3	2660.2	31967.2
2661.55	7727.69	2661.55	15018.8	2661.55	22764	2661.55	32398.4
2662.9	7749.31	2662.9	15232.2	2662.9	22964.9	2662.9	32638.5
2664.25	7757.46	2664.25	15171.1	2664.25	23079.8	2664.25	32572.9
2665.61	7775.41	2665.61	15146.7	2665.61	23205	2665.61	32681.5
2666.96	7772.85	2666.96	15164.7	2666.96	23307.2	2666.96	32992.4
2668.31	7729.61	2668.31	15046.8	2668.31	23452.7	2668.31	33138.9
2669.66	7743.18	2669.66	15260.4	2669.66	23554.2	2669.66	33129.6
2671.01	7794.62	2671.01	15212.7	2671.01	23648.6	2671.01	33144.1
2672.36	7783.49	2672.36	15134.2	2672.36	23632.3	2672.36	33158.9
2673.72	7746.84	2673.72	14930.4	2673.72	23700.7	2673.72	33202.5
2675.06	7697.01	2675.06	14990.7	2675.06	23714.4	2675.06	33319.8
2676.42	7655.15	2676.42	14990	2676.42	23849.6	2676.42	33441.4
2677.76	7690.26	2677.76	14949.5	2677.76	23960	2677.76	33700.5
2679.11	7720.78	2679.11	14917.9	2679.11	23912.8	2679.11	33882.3
2680.47	7689.89	2680.47	14849.4	2680.47	23899.8	2680.47	33739.6
2681.81	7644.46	2681.81	14860.4	2681.81	23860.3	2681.81	33632.8
2683.16	7615.69	2683.16	14752.1	2683.16	23877	2683.16	33703.7
2684.51	7586.99	2684.51	14766.1	2684.51	23887	2684.51	33718.2
2685.86	7534	2685.86	14667.3	2685.86	23827.1	2685.86	33644.3
2687.21	7486.74	2687.21	14623.8	2687.21	23737.5	2687.21	33591.1
2688.56	7478.46	2688.56	14473.8	2688.56	23745.7	2688.56	33421.6
2689.9	7461.45	2689.9	14461.2	2689.9	23673.3	2689.9	33172.1
2691.25	7404.64	2691.25	14299.6	2691.25	23649.1	2691.25	33007.8
2692.6	7375.63	2692.6	14244.7	2692.6	23478.6	2692.6	32779.7
2693.95	7345.65	2693.95	14193.2	2693.95	23427.7	2693.95	32532
2695.29	7299.17	2695.29	14178.2	2695.29	23244.2	2695.29	32333.1
2696.64	7272.68	2696.64	14105.5	2696.64	23204.6	2696.64	32323.2
2697.99	7208.5	2697.99	13984.2	2697.99	23018.6	2697.99	32385.4
2699.33	7145.28	2699.33	13953.8	2699.33	22962.1	2699.33	32085.6
2700.68	7098.49	2700.68	13904.8	2700.68	22813.3	2700.68	31636.2
2702.03	7002.93	2702.03	13822	2702.03	22644.8	2702.03	31402.8
2703.37	6930.38	2703.37	13736.1	2703.37	22497.8	2703.37	31241
2704.72	6888.67	2704.72	13546.9	2704.72	22368.1	2704.72	30894.6
2706.06	6860.14	2706.06	13433.8	2706.06	22196.4	2706.06	30560.5
2707.41	6848.25	2707.41	13447.8	2707.41	22086.4	2707.41	30510.9
2708.75	6784.94	2708.75	13371.5	2708.75	21998.9	2708.75	30486.5
2710.1	6701.08	2710.1	13319.9	2710.1	21794.1	2710.1	30243.5
2711.44	6657.13	2711.44	13193.2	2711.44	21649.9	2711.44	30005.9
2712.78	6604.69	2712.78	13133.7	2712.78	21483.6	2712.78	29841.4
2714.13	6514.02	2714.13	13013.9	2714.13	21319.1	2714.13	29574.1
2715.47	6449.8	2715.47	13057.1	2715.47	21174	2715.47	29227.5
2716.81	6448.13	2716.81	12877.3	2716.81	21020.7	2716.81	28984.6
2718.16	6414.64	2718.16	12896.2	2718.16	20883.7	2718.16	28741.7
2719.5	6310.93	2719.5	12731.4	2719.5	20751.8	2719.5	28426.8
2720.84	6240.01	2720.84	12713.9	2720.84	20599.3	2720.84	28242.9
2722.18	6200.79	2722.18	12639.1	2722.18	20495.4	2722.18	28050.9
2723.52	6172.41	2723.52	12585.3	2723.52	20418.4	2723.52	27814.7
2724.87	6183.3	2724.87	12471.2	2724.87	20142.5	2724.87	27761.1
2726.21	6185.4	2726.21	12495.3	2726.21	20080.1	2726.21	27707.4
2727.55	6129.61	2727.55	12351.4	2727.55	19910	2727.55	27451.5
2728.89	6049.88	2728.89	12321.6	2728.89	19779	2728.89	27116.6
2730.23	5998.65	2730.23	12246.9	2730.23	19664.7	2730.23	26865.4
2731.57	5990.04	2731.57	12175.5	2731.57	19573.3	2731.57	26753.3
2732.91	5968.49	2732.91	12101.2	2732.91	19411.1	2732.91	26614.1
2734.25	5892.65	2734.25	12015.3	2734.25	19316.5	2734.25	26459.6
2735.59	5825.7	2735.59	12117.8	2735.59	19246.6	2735.59	26341.3
2736.93	5810.08	2736.93	12026.3	2736.93	19135.4	2736.93	26132.8
2738.27	5779.36	2738.27	11988.9	2738.27	19003.1	2738.27	25932.9
2739.61	5729.18	2739.61	11981.5	2739.61	18898.1	2739.61	25800.6
2740.95	5710.59	2740.95	11926.4	2740.95	18840.2	2740.95	25652.8
2742.29	5707.24	2742.29	11832.6	2742.29	18754.2	2742.29	25477.4
2743.63	5712.5	2743.63	11801.3	2743.63	18708.3	2743.63	25309.7
2744.97	5667.7	2744.97	11707.3	2744.97	18556	2744.97	25165.3
2746.3	5604.32	2746.3	11765	2746.3	18496.1	2746.3	25103.3
2747.64	5599.48	2747.64	11691.6	2747.64	18397.2	2747.64	25037.3
2748.98	5605.48	2748.98	11680.8	2748.98	18338.5	2748.98	24876.5
2750.32	5582.23	2750.32	11598.3	2750.32	18281.2	2750.32	24719.9
2751.65	5551.45	2751.65	11638.3	2751.65	18221.5	2751.65	24626.5
2752.99	5533.72	2752.99	11529.4	2752.99	18114.9	2752.99	24611.9
2754.33	5499.74	2754.33	11551.3	2754.33	18094	2754.33	24569.7
2755.66	5484.06	2755.66	11409.8	2755.66	18018.2	2755.66	24421.2
2757	5478.07	2757	11470.1	2757	17980.9	2757	24249
2758.33	5443.93	2758.33	11503.6	2758.33	17943.7	2758.33	24182.7
2759.67	5422.86	2759.67	11412.6	2759.67	17890.5	2759.67	24132.5
2761.01	5408.43	2761.01	11392.9	2761.01	17824.3	2761.01	24008.3
2762.34	5386.66	2762.34	11388.6	2762.34	17813.4	2762.34	23959.4
2763.67	5368.38	2763.67	11340	2763.67	17679	2763.67	23966.3
2765.01	5352.5	2765.01	11303.7	2765.01	17677.1	2765.01	23919
2766.34	5350.75	2766.34	11329.9	2766.34	17687.6	2766.34	23856.2
2767.68	5351.14	2767.68	11216.6	2767.68	17656.4	2767.68	23758
2769.01	5329.8	2769.01	11254.4	2769.01	17556.9	2769.01	23639.8
2770.35	5309.36	2770.35	11268.1	2770.35	17491.8	2770.35	23634.9
2771.68	5306.07	2771.68	11231.3	2771.68	17545.4	2771.68	23672.8
2773.01	5300.57	2773.01	11232.9	2773.01	17451.7	2773.01	23643.8
2774.35	5268.08	2774.35	11225.7	2774.35	17379.5	2774.35	23599
2775.68	5236.69	2775.68	11168	2775.68	17417	2775.68	23530.8
2777.01	5237.72	2777.01	11157.9	2777.01	17374.4	2777.01	23470.5
2778.34	5238.75	2778.34	11156.6	2778.34	17299.6	2778.34	23461.2
2779.68	5218.11	2779.68	11134.4	2779.68	17304.9	2779.68	23447.6
2781.01	5198.46	2781.01	11138.9	2781.01	17257.9	2781.01	23359.3
2782.34	5192.75	2782.34	11134.2	2782.34	17265.4	2782.34	23286.5
2783.67	5169.79	2783.67	11082.2	2783.67	17224.9	2783.67	23327.3
2785	5142.6	2785	11077.7	2785	17206	2785	23286.1
2786.33	5141.42	2786.33	11120.8	2786.33	17203.3	2786.33	23131.8
2787.66	5154.47	2787.66	11045.7	2787.66	17182.2	2787.66	23083.8
2788.99	5171.96	2788.99	11042	2788.99	17144.3	2788.99	23177.3
2790.32	5170.11	2790.32	11073.9	2790.32	17142.4	2790.32	23184.8
2791.65	5152.05	2791.65	11099.8	2791.65	17105.8	2791.65	23117.8
2792.98	5133.83	2792.98	11033.7	2792.98	17131.6	2792.98	23167.9
2794.31	5106.81	2794.31	11062.1	2794.31	17102.3	2794.31	23197.9
2795.64	5081.79	2795.64	11045.7	2795.64	17074	2795.64	23082.3
2796.97	5080.35	2796.97	11002.5	2796.97	17056.2	2796.97	22978
2798.3	5083.21	2798.3	11012.5	2798.3	17042.2	2798.3	23014.5
2799.63	5080.72	2799.63	10984.1	2799.63	17021.7	2799.63	23043.4
2800.96	5089.06	2800.96	10973.6	2800.96	16972	2800.96	22939.6
2802.29	5097.46	2802.29	10998.7	2802.29	16965.3	2802.29	22863.5
2803.61	5075.92	2803.61	10973.9	2803.61	16972.1	2803.61	22889.5
2804.94	5050.22	2804.94	10949.4	2804.94	16975.1	2804.94	22915.9
2806.27	5070.83	2806.27	10954.2	2806.27	17007.5	2806.27	22911.3
2807.6	5090.44	2807.6	10986	2807.6	16961.6	2807.6	22907
2808.92	5080.03	2808.92	10979.5	2808.92	16951.7	2808.92	22895
2810.25	5076.08	2810.25	10928.5	2810.25	16957.9	2810.25	22859.6
2811.58	5079.62	2811.58	10933.8	2811.58	16940	2811.58	22839.8
2812.9	5071.25	2812.9	10900.5	2812.9	16903.3	2812.9	22835.4
2814.23	5051.98	2814.23	10946.8	2814.23	16934.3	2814.23	22799.2
2815.55	5041.2	2815.55	10898.3	2815.55	16906.6	2815.55	22754.9
2816.88	5038.93	2816.88	10920.6	2816.88	16910.4	2816.88	22761.1
2818.2	5036.58	2818.2	10957.5	2818.2	16904.9	2818.2	22743.6
2819.53	5038.52	2819.53	10920.5	2819.53	16872.7	2819.53	22698.6
2820.86	5045.88	2820.86	10910.2	2820.86	16869.9	2820.86	22724.2
2822.18	5043.63	2822.18	10917.8	2822.18	16879.2	2822.18	22761.8
2823.5	5041.5	2823.5	10851.6	2823.5	16884.8	2823.5	22721.5
2824.83	5053.41	2824.83	10883.1	2824.83	16830.6	2824.83	22673.5
2826.15	5046.01	2826.15	10908.8	2826.15	16830.9	2826.15	22680.5
2827.48	5020.33	2827.48	10833.8	2827.48	16893.9	2827.48	22714.9
2828.8	5005.41	2828.8	10877.3	2828.8	16874.4	2828.8	22772.8
2830.12	4999.11	2830.12	10867.5	2830.12	16860.2	2830.12	22772
2831.45	4989.58	2831.45	10934.5	2831.45	16883.3	2831.45	22720.4
2832.77	4995.14	2832.77	10880.4	2832.77	16859.8	2832.77	22688.4
2834.09	5010.39	2834.09	10879.5	2834.09	16844.3	2834.09	22601.5
2835.41	5005.16	2835.41	10866.7	2835.41	16818.2	2835.41	22557.7
2836.74	4999.85	2836.74	10895.3	2836.74	16822.5	2836.74	22638.9
2838.06	4995.54	2838.06	10900.1	2838.06	16849.4	2838.06	22676.9
2839.38	4989.02	2839.38	10892.9	2839.38	16782.8	2839.38	22652
2840.7	4994.32	2840.7	10862	2840.7	16812.1	2840.7	22626.9
2842.02	5004.98	2842.02	10869.5	2842.02	16824	2842.02	22617.5
2843.34	5008.13	2843.34	10826.7	2843.34	16824	2843.34	22592.5
2844.66	5002.72	2844.66	10923.1	2844.66	16838.8	2844.66	22528.6
2845.98	4994.14	2845.98	10895.4	2845.98	16783.1	2845.98	22539.2
2847.3	4987.78	2847.3	10864.8	2847.3	16807.5	2847.3	22616.4
2848.62	4990.04	2848.62	10878.6	2848.62	16805.1	2848.62	22631.1
2849.94	5001.9	2849.94	10895.3	2849.94	16805.5	2849.94	22634
2851.26	5008.33	2851.26	10867.5	2851.26	16811	2851.26	22687.4
2852.58	4983.49	2852.58	10892.7	2852.58	16822.8	2852.58	22736.6
2853.9	4968.28	2853.9	10906.1	2853.9	16846.7	2853.9	22805.2
2855.22	4987.46	2855.22	10907.6	2855.22	16826.5	2855.22	22858
2856.54	5002.31	2856.54	10903.1	2856.54	16821	2856.54	22820.9
2857.86	4993.57	2857.86	10919.3	2857.86	16839.5	2857.86	22702
2859.18	4994.55	2859.18	10923.9	2859.18	16823.5	2859.18	22606.8
2860.49	5014.9	2860.49	10949.2	2860.49	16818.3	2860.49	22621
2861.81	5019.17	2861.81	10933.3	2861.81	16842.4	2861.81	22686
2863.13	5020.25	2863.13	10905.6	2863.13	16848	2863.13	22762.9
2864.45	5026.75	2864.45	10881	2864.45	16831	2864.45	22797
2865.76	5019.33	2865.76	10918.2	2865.76	16812.7	2865.76	22714
2867.08	5013	2867.08	10949.6	2867.08	16860.8	2867.08	22580.4
2868.4	5015.28	2868.4	10919.2	2868.4	16849.3	2868.4	22536.6
2869.71	5009.01	2869.71	10933.1	2869.71	16855.2	2869.71	22625.7
2871.03	5012.45	2871.03	10935.3	2871.03	16837.1	2871.03	22757.9
2872.34	5013.74	2872.34	10990.5	2872.34	16835	2872.34	22796.4
2873.66	5024.72	2873.66	10995.6	2873.66	16902.1	2873.66	22748.9
2874.98	5050.72	2874.98	10956.3	2874.98	16849.4	2874.98	22744.3
2876.29	5034.73	2876.29	10961.3	2876.29	16901.6	2876.29	22778.6
2877.61	5012.28	2877.61	10963.3	2877.61	16884.8	2877.61	22762.2
2878.92	5013.49	2878.92	10994.9	2878.92	16901.2	2878.92	22757.5
2880.24	5015.83	2880.24	10940.9	2880.24	16917.6	2880.24	22784.2
2881.55	5023.64	2881.55	10949	2881.55	16897	2881.55	22768.1
2882.86	5033.65	2882.86	10969	2882.86	16933.7	2882.86	22763.8
2884.18	5043.66	2884.18	11003.8	2884.18	16886.5	2884.18	22837.9
2885.49	5040.71	2885.49	10997.1	2885.49	16940.5	2885.49	22935.4
2886.8	5022.6	2886.8	11037.7	2886.8	16925.1	2886.8	22911.3
2888.12	5017.32	2888.12	10989.5	2888.12	16977.5	2888.12	22851.7
2889.43	5030.29	2889.43	11012	2889.43	16973.7	2889.43	22936.8
2890.74	5044.31	2890.74	10999	2890.74	16968.5	2890.74	23029.5
2892.06	5048.63	2892.06	10989	2892.06	16971.4	2892.06	23008.7
2893.37	5045.47	2893.37	11044.1	2893.37	17007.7	2893.37	22968.5
2894.68	5048.86	2894.68	11040.2	2894.68	17009.4	2894.68	22991.2
2895.99	5049.08	2895.99	11024.5	2895.99	16999.3	2895.99	23006.3
2897.3	5052.57	2897.3	10967.6	2897.3	17030.6	2897.3	22986.2
2898.61	5085.15	2898.61	11028.9	2898.61	17047.3	2898.61	23028.8
2899.93	5082.07	2899.93	11060.7	2899.93	17030.5	2899.93	23086.8

## Sheet: Fig. 1f
		Sheet resistance
		Ω sq−1
	Y direction (cm)
X direction (cm)		0.5	1	1.5	2	2.5	3	3.5	4	4.5	5
	0.5	28	37	34	37	35	36	35	36	34	35
	1	33	36	34	38	36	36	30	37	35	33
	1.5	36	31	36	34	35	36	39	41	33	35
	2	35	34	35	35	33	36	36	38	32	35
	2.5	35	32	35	35	31	38	35	40	33	34
	3	36	36	38	35	30	38	33	33	35	31
	3.5	34	35	36	33	36	34	34	32	36	28
	4	33	35	32	37	37	33	37	32	38	34
	4.5	34	37	36	38	38	35	35	38	32	34
	5	35	37	37	38	36	35	33	33	37	36

## Sheet: Fig. 2b
CH2Cl2			CH4
Growth time	Sheet resistance	Error bar	Growth time	Sheet resistance	Error bar
min	Ω sq-1	Ω sq-1	min	Ω sq-1	Ω sq-1
0.5	23174	987	480	19446	2712
1	3263	300	510	4119	491
2	815	37	540	916	49
4	230	5	600	297	55
6	126	6	660	86	18
8	76	3	780	50	5
10	35	2	900	28	6

## Sheet: Fig. 2c
	Growth rate
	min-1
Ref. 21	0.00208
Ref. 39	0.00833
Ref. 40	0.01111
Ref. 41	0.01333
Ref. 42	0.03333
Ref. 43	0.1
Ref. 44	0.2
Ref. 25	0.25
This work	2

## Sheet: Fig. 3c
	−ΔEads	tCH2&Cl/tCH2 ratio
	eV
CH2−O	2.02979	73997300
CH2−Si	0.02695	1.27199

## Sheet: Fig. 3d
	Relative energy
	eV
	Initial state	Transition state	Final state
w/ Cl	-0.02	-0.64	-1.12
w/o Cl	0	2.06	-2.07

## Sheet: Fig. 4b
Pressure	ΔR/R0
kPa
0	0
1.00068	-2.18489
2.00136	-4.42794
3.00204	-6.07599
4.00271	-7.08554
5.00339	-7.8751
6.00407	-8.23868
7.00475	-8.53299
8.00543	-8.81443
9.00611	-8.96526
10.0068	-8.98091

## Sheet: Fig. 4c
Time	ΔR/R0
s	%
0	4.13766
0.0407562	4.70089
0.0611572	5.47689
0.081543	5.85083
0.101944	13.7705
0.12233	27.6764
0.142715	40.8424
0.163101	38.0342
0.183502	32.9075
0.203888	25.7261
0.224289	21.2496
0.24469	21.2653
0.265076	20.6868
0.285477	20.4714
0.305878	11.2613
0.326279	11.4261
0.346664	11.3529
0.36705	11.5476
0.387436	11.9578
0.407822	13.0763
0.428223	11.7772
0.448608	10.2825
0.468994	9.39764
0.489395	9.15214
0.509827	8.71183
0.530197	7.78389
0.550598	4.67215
0.570984	2.7412
0.591385	1.28137
0.611771	4.52565
0.632156	7.36993
0.652542	5.73367
0.672928	5.05054
0.693329	6.79472
0.713699	7.65545
0.7341	7.33679
0.754486	6.22974
0.774918	5.37714
0.795334	4.34468
0.81572	3.66634
0.836105	3.72302
0.856506	3.33051
0.876877	10.5657
0.897263	19.0099
0.917648	23.4432
0.938019	37.8604
0.958389	33.5445
0.978775	26.6134
0.999176	23.0627
1.01956	20.2839
1.03998	16.6683
1.06036	15.7171
1.08075	16.197
1.10114	16.2284
1.12152	15.4003
1.14192	14.2489
1.16231	12.5545
1.18268	11.2272
1.20306	9.59851
1.22345	5.71411
1.24384	5.75506
1.26422	6.07908
1.28462	5.94913
1.30502	7.57366
1.32542	8.2095
1.34581	8.74548
1.3662	6.45146
1.3866	5.79434
1.40698	4.5355
1.42737	2.13072
1.44777	0.793284
1.46815	1.10363
1.48854	1.72508
1.50891	0.107931
1.52931	0.444291
1.54971	0.390234
1.5905	1.8082
1.6109	6.33794
1.63129	10.0526
1.65169	11.8679
1.67206	30.4867
1.69244	33.4527
1.71283	32.0872
1.73322	27.5061
1.75359	19.8775
1.77399	18.2269
1.79436	18.0149
1.81476	17.6709
1.83519	17.2408
1.85558	10.3453
1.87598	8.5545
1.89636	8.44845
1.91673	8.36356
1.93712	9.29133
1.9575	9.84372
1.97789	8.18489
1.99829	7.14488
2.01868	5.12709
2.03908	4.07204
2.05945	3.1906
2.07983	2.8596
2.10025	4.77201
2.12064	6.15514
2.14102	4.63922
2.16139	2.96054
2.18179	6.05784
2.20218	5.84717
2.22256	5.002
2.24298	2.86257
2.26337	3.47444
2.28375	1.62896
2.30415	2.0207
2.32452	2.28726
2.34491	1.15423
2.38568	5.10473
2.40607	5.21406
2.42645	5.02528
2.44682	3.60095
2.46721	3.76702
2.48761	5.97751
2.50801	8.20988
2.52841	8.91888
2.54881	9.22584
2.5692	11.5013
2.58957	16.2757
2.60995	27.6038
2.63033	28.9965
2.65071	27.4813
2.67108	24.2491
2.69147	22.4843
2.71187	20.8898
2.73224	20.0617
2.75262	13.3582
2.77301	9.33163
2.79341	10.4755
2.81383	9.50114
2.83421	6.07417
2.8546	3.82049
2.87498	4.53903
2.89536	7.04688
2.91576	8.07929
2.93614	4.32822
2.95653	1.3826
2.97691	-0.0608495
2.99731	-2.54082
3.0177	-1.73407
3.03809	-0.922546
3.05849	-1.84017
3.0789	-0.783114
3.09932	-1.33627
3.11971	-0.867979
3.14009	1.31376
3.16048	1.79231
3.18086	0.478775
3.20125	0.895101
3.22163	2.8895
3.24202	2.69114
3.26242	2.65897
3.28279	2.96586
3.30318	6.46859
3.32356	13.5445
3.34396	20.3846
3.36433	25.1078
3.38474	25.5522
3.40512	21.088
3.42552	20.2764
3.44592	19.5071
3.46631	14.2805
3.48669	10.6922
3.50708	11.0019
3.5275	11.7328
3.54788	13.4311
3.56824	12.125
3.58862	8.66386
3.60904	7.81806
3.62941	6.93593
3.64981	5.69969
3.6702	5.2969
3.6906	3.0241
3.71098	2.48114
3.73137	4.11179
3.75175	3.94967
3.77214	5.37725
3.79253	5.17274
3.81291	9.15135
3.83331	8.8532
3.8537	4.50318
3.87411	4.57564
3.89452	7.65654
3.9149	8.8031
3.93529	8.21774
3.95567	5.07315
3.97606	6.21903
3.99646	6.1766
4.01683	6.06641
4.03723	10.6085
4.05762	15.651
4.07802	22.1936
4.09839	24.5941
4.11877	21.3449
4.13918	19.1898
4.15956	18.5518
4.17995	17.2341
4.20032	15.0549
4.2207	15.8842
4.2411	13.8938
4.26151	10.3076
4.28189	9.65521
4.30229	6.95303
4.32268	5.6853
4.34308	4.90306
4.36348	4.48526
4.38387	4.02093
4.40428	4.4421
4.42467	2.33679
4.44505	1.77879
4.46542	1.4081
4.48581	2.55329
4.5062	3.84481
4.52657	5.46449
4.54697	7.07944
4.56735	6.40588
4.58775	7.6147
4.60814	8.49049
4.62854	6.71683
4.64893	5.25698
4.66933	7.42439
4.68971	8.76855
4.7101	9.91033
4.73048	8.15715
4.75089	6.19614
4.77129	8.92764
4.79166	14.6867
4.81204	24.2856
4.8324	31.2405
4.85278	29.2761
4.87315	26.1348
4.89357	22.1117
4.91396	23.4702
4.93437	23.8203
4.95476	21.0948
4.99554	19.9228
5.03632	16.1703
5.0567	15.4489
5.07709	13.6841
5.09747	13.3127
5.11786	13.1397
5.13824	13.9061
5.15862	14.9644
5.179	13.2468
5.19942	12.1193
5.21979	10.6525
5.24017	8.57595
5.26056	8.5752
5.28096	9.04899
5.30135	7.94331
5.32173	8.03623
5.3421	9.53693
5.3625	9.1034
5.38289	6.93929
5.40329	6.92831
5.42368	7.57916
5.44406	7.57841
5.46446	5.86833
5.48485	8.7133
5.50523	18.8722
5.52563	33.6027
5.54604	32.5695
5.56642	30.3535
5.60719	25.1193
5.62759	24.8498
5.64798	24.7383
5.66837	24.568
5.68875	24.5693
5.70914	24.6526
5.72955	24.1767
5.77034	18.0093
5.79074	17.7105
5.81114	17.2721
5.83154	15.8732
5.85193	19.2344
5.87233	18.1212
5.89272	14.8686
5.9131	10.7934
5.93347	9.34857
5.95387	10.4063
5.97424	10.6243
5.99466	10.4048
6.01505	9.60612
6.03543	8.79239
6.05582	8.34379
6.0762	6.58719
6.0966	4.79438
6.11699	4.07023
6.13737	4.0223
6.15776	4.61503
6.17815	4.79136
6.19853	6.07193
6.21893	16.2077
6.23933	27.5406
6.25974	27.2732
6.28012	25.6329
6.30051	23.3983
6.32089	20.5737
6.34128	19.9344
6.36166	19.7264
6.38205	19.6552
6.40244	19.4097
6.42282	17.0241
6.44321	14.7273
6.46361	12.473
6.48399	11.1847
6.50438	13.1908
6.52478	14.0625
6.54518	14.8269
6.56557	14.4979
6.58594	13.4127
6.60632	10.7317
6.62671	9.03187
6.64708	5.47837
6.66748	3.36967
6.68788	2.15121

## Sheet: Fig. 4d
Time	ΔR/R0
s	%
0	0.16751
0.0204	0.09064
0.04081	0.10016
0.0612	0.02017
0.08158	0.07839
0.102	4.20898
0.12238	8.37318
0.14278	12.1767
0.16316	14.889
0.18354	13.0186
0.20392	8.29367
0.22431	7.62122
0.24471	9.02126
0.2651	10.1672
0.28547	26.9589
0.30585	37.696
0.32625	41.2773
0.34663	38.8253
0.36704	33.4232
0.38742	30.4913
0.40782	30.9782
0.4282	29.5446
0.44859	27.0084
0.46898	24.2466
0.48938	24.1231
0.50977	24.1575
0.53015	20.5308
0.55053	18.72
0.57092	19.4679
0.5913	18.9078
0.61169	19.3173
0.63211	18.4522
0.65248	16.7664
0.67287	16.8488
0.69328	16.7057
0.71366	16.0332
0.73407	16.0477
0.75444	16.0017
0.77481	18.3304
0.79519	25.8873
0.81559	27.3028
0.83597	29.9153
0.85633	24.4006
0.87671	20.6025
0.89713	20.0214
0.91752	20.0453
0.93792	17.0399
0.95831	14.436
0.9787	15.3117
0.99909	14.4108
1.01946	15.8325
1.03985	16.4871
1.06023	8.68586
1.08062	5.89464
1.10101	4.46002
1.12141	4.30372
1.14181	3.87973
1.16222	3.70053
1.18263	3.42762
1.20301	3.32446
1.22341	3.13173
1.2438	2.88696
1.26418	2.7234
1.28456	5.35119
1.30494	17.8092
1.32533	19.05
1.34572	19.4229
1.3661	15.2027
1.38649	12.6302
1.40686	12.4704
1.42727	11.5315
1.44765	9.20688
1.46804	8.96076
1.48843	9.45384
1.50882	10.7458
1.52922	11.6104
1.54961	11.2359
1.56999	11.2254
1.59035	12.4353
1.61074	13.8397
1.63113	13.4097
1.65153	12.1315
1.67192	10.4355
1.69233	9.07676
1.71272	7.71111
1.73311	7.38481
1.75349	6.73548
1.77388	6.02164
1.79426	6.06429
1.81464	5.68393
1.83504	4.45462
1.85544	3.713
1.87582	3.57339
1.89622	3.04952
1.91661	2.23836
1.93703	2.24976
1.95745	1.61674
1.97783	1.31063
1.99823	0.75059
2.0186	1.08464
2.039	1.12934
2.05938	0.89925
2.07976	0.86692
2.10014	0.65662
2.12054	0.57746
2.14092	0.43794
2.16131	0.53884
2.18169	0.42637
2.20207	0.51998
2.22245	0.0705
2.24285	0.06585
2.26324	0.39956
2.28362	0.29125
2.304	0.32652
2.32438	0.94446
2.34475	6.14986
2.36514	12.3931
2.38552	15.0824
2.40591	15.8232
2.4263	13.8676
2.44668	9.46697
2.46708	9.84314
2.48748	8.8862
2.50788	10.8688
2.52827	25.5535
2.54864	38.1319
2.56902	40.1669
2.58941	36.3865
2.60979	31.2593
2.63017	33.3984
2.65057	31.4506
2.67094	31.2411
2.69135	28.8285
2.71173	27.8711
2.73213	26.8877
2.75252	27.1679
2.77292	23.7892
2.7933	21.8222
2.81369	22.6226
2.83405	23.5212
2.85444	22.3966
2.87483	21.3474
2.89522	20.3381
2.9156	20.6795
2.93598	19.9294
2.95636	19.5032
2.97675	19.5803
2.99712	19.0684
3.01752	20.6632
3.03793	27.9463
3.05832	30.0065
3.07871	34.2552
3.09909	24.7646
3.11947	20.9666
3.13987	19.9376
3.16025	20.9058
3.18064	20.7677
3.20103	19.6458
3.22141	19.7731
3.24181	19.7416
3.26218	20.4194
3.28258	18.2564
3.30298	11.2343
3.32338	8.00719
3.34375	6.9725
3.36414	6.67862
3.38454	5.73795
3.40493	5.46393
3.42534	5.47215
3.44572	5.07526
3.46611	4.84919
3.48653	5.05214
3.50692	4.78545
3.5273	9.86111
3.54767	23.846
3.56808	23.1696
3.58848	22.6104
3.60887	17.6959
3.62926	16.8043
3.64964	16.0339
3.67004	15.2313
3.69042	11.8671
3.71082	12.3123
3.73121	12.4728
3.7516	14.0351
3.77198	14.6766
3.79238	14.254
3.81276	14.2142
3.83318	13.6664
3.85358	15.2156
3.87396	13.1686
3.89436	11.0798
3.91473	9.47746
3.93512	8.66445
3.95551	6.3629
3.97591	5.99929
3.9963	4.7193
4.01667	3.86752
4.03706	3.15015
4.05743	2.4714
4.07782	1.50449
4.09822	1.23489
4.11861	1.36173
4.139	1.34498
4.15938	0.84334
4.17976	0.81514
4.20015	1.01065
4.22054	0.45496
4.24092	0.59426
4.2613	0.62224
4.28169	0.20912
4.30207	0.06545
4.32246	0.44426
4.34286	0.40109
4.36325	0.26321
4.38364	6.87785
4.40404	19.789
4.42441	32.0652
4.4448	24.8023
4.46518	22.6997
4.48558	23.6623
4.50597	21.6564
4.52637	21.8567
4.54675	20.6123
4.56714	21.6487
4.58751	23.2813
4.60793	24.8936
4.62832	24.7111
4.6487	24.3497
4.66908	26.0691
4.68946	22.8847
4.70984	16.249
4.73023	13.9068
4.75061	15.8334
4.771	15.5803
4.79137	14.0859
4.81178	14.3276
4.83216	29.5589
4.85255	26.3399
4.87296	24.4406
4.89336	25.2456
4.91375	23.0373
4.93413	24.3503
4.95451	17.8494
4.97491	20.2259
4.9953	27.0941
5.01568	25.7323
5.03605	26.5532
5.05644	30.4195
5.07683	32.2174
5.09721	26.1489
5.11761	20.7764
5.13803	18.8908
5.1584	13.3967
5.1788	7.55632
5.19919	5.55582
5.21959	5.41154
5.23999	3.75355
5.26037	2.17525
5.28078	1.61979
5.30116	1.37879
5.32154	1.31168
5.3419	1.02698
5.36228	1.06084
5.38267	0.83966
5.40308	0.6695
5.42348	0.76374
5.44387	0.67165
5.46424	0.56395
5.48463	0.62696
5.50504	0.5203
5.52541	0.48963
5.54581	0.47561
5.56619	0.4949
5.58658	0.61621
5.60697	0.54703
5.62734	0.61213
5.64774	0.49609
5.66817	0.33947
5.68857	0.29214
5.70898	0.33642
5.72936	0.3911
5.74974	0.38125
5.77014	0.30686
5.79052	0.21686
5.81091	0.23719
5.83129	0.14407
5.85169	0.09362
5.87207	0.17433
5.89246	0.39662
5.91284	0.23073
5.93322	0.62274
5.95361	0.43187
5.974	0.06614
5.9944	1.24178
6.01478	20.798
6.03518	32.4404
6.05557	28.8602
6.07596	23.7546
6.09635	24.0098
6.11673	21.3867
6.13714	19.7157
6.15752	22.0045
6.17791	22.3035
6.19829	22.2168
6.21867	25.7211
6.23904	28.2231
6.25943	27.1724
6.27982	28.1174
6.30022	27.1044
6.32062	17.8952
6.34101	12.9573
6.3614	15.4341
6.3818	18.2923
6.40221	14.8183
6.42259	14.9749
6.44297	29.7758
6.46335	30.2491
6.48373	28.1272
6.50412	25.5355
6.5245	24.9612
6.54489	23.9081
6.56529	19.6737
6.58567	20.6194
6.60607	23.6771
6.62645	25.9416
6.64683	23.7954
6.66723	28.5033
6.68764	29.257
6.70803	24.5694
6.72841	21.8938
6.74881	18.6095
6.7692	14.5404
6.78958	9.32117
6.80997	7.60319
6.83035	6.89972
6.85073	4.1669
6.87111	2.45486
6.89148	2.0478
6.91188	1.74801
6.93228	1.59085
6.95267	1.46598
6.97306	1.24743
6.99345	1.22978
7.01384	1.01123
7.03423	1.06645
7.05462	0.96449
7.075	0.74075
7.09539	0.88965
7.11575	0.78249
7.13614	0.68574
7.15652	0.78884
7.1769	0.76807
7.19731	0.42778
7.21769	0.4018
7.23807	0.41435
7.25846	0.49142
7.27885	0.3978
7.29924	0.30418
7.31963	0.21057
7.34002	0.0774
7.36041	-0.25301
7.38081	-0.02291
7.40119	1.07153
7.42157	5.69873
7.44196	5.02329
7.46237	4.6731
7.48274	5.03684
7.50313	4.21248
7.52354	4.90656
7.54396	36.2845
7.56436	47.6684
7.58472	45.0485
7.60512	38.1024
7.62552	34.2649
7.6459	38.4213
7.66627	38.5997
7.68666	34.2345
7.70705	23.8225
7.72744	20.3012
7.74783	13.0542
7.76822	11.8193
7.78862	11.0951
7.80901	10.373
7.82942	24.918
7.84982	28.3137
7.87021	24.3624
7.8906	25.4904
7.91098	22.972
7.93137	17.8586
7.95175	16.1629
7.97213	13.3653
7.99252	10.8008
8.0129	8.18862
8.03329	6.99461
8.05368	4.4876
8.07407	2.4058
8.09448	1.65061
8.11488	1.21525
8.13528	1.06424
8.15567	1.02779
8.17605	0.69558
8.19645	0.7841
8.21684	0.54771
8.23722	0.66434
8.2576	0.68309
8.27798	0.57791
8.29837	0.52584
8.31873	0.49044
8.3391	0.24053
8.35951	-0.06768
8.37989	-0.36962
8.40028	0.17799
8.42067	0.90977
8.44105	3.82235
8.46144	3.26407
8.48183	2.18102
8.50222	1.76452
8.52261	2.42468
8.54301	2.59963
8.56338	25.8072
8.58379	53.5308
8.60417	42.8832
8.62458	35.9605
8.64498	27.5306
8.66536	30.7802
8.68573	33.7375
8.70612	31.771
8.72651	22.7009
8.74691	18.9289
8.76731	10.7561
8.78768	8.30961
8.80808	7.16605
8.82847	6.79917
8.84886	18.7242
8.86923	24.3009
8.88965	21.391
8.91006	18.9216
8.93045	20.5151
8.95083	17.5876
8.97121	14.5605
8.99159	10.8791
9.01198	9.64948
9.03237	8.15323
9.05276	6.65742
9.07314	4.05464
9.09353	1.96756
9.11393	1.38866
9.13432	0.60372
9.15474	0.29977
9.17516	0.29352
9.19555	0.14676
9.21594	0.21337

## Sheet: Fig. 4e
Time	ΔR/R0
s	%
0	0
0.02129	1.5825
0.04257	2.106
0.06385	0.5065
0.08513	0.1025
0.10643	0.758
0.12772	0.358
0.149	1.145
0.17028	1.8725
0.19157	2.0345
0.21284	1.4815
0.23413	0.1885
0.25542	2.388
0.27675	2.792
0.29803	0.7585
0.31931	0.6565
0.3406	0.2825
0.36187	1.3485
0.38315	1.0775
0.40444	2.368
0.42573	2.829
0.44701	3.622
0.4683	3.436
0.48959	3.289
0.51088	1.78
0.53219	1.952
0.55348	1.8895
0.57477	0.9595
0.59606	1.765
0.61735	1.709
0.63864	2.5735
0.65991	2.5995
0.6812	2.762
0.70249	2.7375
0.72377	3.087
0.74506	3.53
0.76635	4.3575
0.78764	5.4735
0.80894	25.233
0.83024	19.6025
0.85154	24.052
0.87282	32.0225
0.89411	26.697
0.91539	24.9015
0.93669	24.894
0.95797	25.0905
0.97926	28.284
1.00055	47.0685
1.02184	26.4685
1.04313	13.6915
1.06444	8.147
1.08572	6.715
1.107	6.3055
1.12828	5.1285
1.14958	3.722
1.17087	-0.55
1.19215	0.114
1.21341	1.0505
1.23472	3.067
1.25601	3.7485
1.27729	4.4595
1.29858	2.602
1.31988	2.246
1.34118	1.7235
1.36247	1.2355
1.38376	1.326
1.40505	0.421
1.42633	2.0125
1.44763	2.5025
1.46891	3.66
1.49021	3.41
1.51149	2.565
1.53276	3.4335
1.55404	3.4515
1.57533	2.5255
1.59664	4.223
1.61793	4.645
1.63923	3.332
1.66051	2.772
1.6818	2.305
1.70308	2.3865
1.72437	2.7525
1.74567	2.698
1.76695	3.022
1.78823	3.703
1.80951	3.0145
1.83082	3.1935
1.85212	3.3685
1.87343	2.6075
1.89473	3.778
1.91602	4.191
1.93731	3.175
1.95859	2.0995
1.9799	2.585
2.00117	2.6705
2.02245	3.3945
2.04376	4.522
2.06504	5.101
2.08631	4.8295
2.1076	4.5195
2.12892	3.427
2.15022	0.897
2.1715	0.098
2.19279	0.409
2.21408	0.669
2.23537	0.8355
2.25665	5.326
2.27794	28.723
2.29922	30.141
2.32051	23.905
2.34182	19.7935
2.3631	34.937
2.3844	16.028
2.40569	9.5265
2.42698	4.903
2.44827	5.8815
2.46955	4.8995
2.49084	37.227
2.51213	18.66
2.53343	12.1455
2.55473	9.3885
2.57602	8.219
2.5973	8.3935
2.61856	6.654
2.63988	5.663
2.66118	5.472
2.68248	5.9315
2.70376	7.2125
2.72505	7.23
2.74634	6.8215
2.76762	7.3455
2.78889	6.478
2.81018	7.014
2.83147	6.6145
2.85276	6.2195
2.87405	4.348
2.89533	16.194
2.91664	38.7065
2.93794	34.2645
2.95921	19.613
2.98051	15.0335
3.0018	15.085
3.02309	13.4515
3.04437	13.226
3.06566	12.55
3.08692	12.576
3.10821	12.6955
3.12951	13.1045
3.1508	12.5515
3.1721	19.9325
3.19338	28.606
3.21467	29.7945
3.23597	23.544
3.25727	9.4465
3.27854	6.7875
3.29983	4.3075
3.3211	3.3805
3.34239	2.715
3.36367	3.3955
3.38495	2.544
3.40624	2.6965
3.42752	2.845
3.44884	2.3255
3.47012	1.3085
3.4914	2.201
3.51268	2.473
3.53397	2.983
3.55527	2.4675
3.57656	1.5695
3.59785	2.335
3.61914	1.9985
3.64043	1.3045
3.66173	0.5255
3.68302	0.904
3.70433	-0.028
3.72562	1.86
3.74692	2.1875
3.76821	1.3405
3.78949	1.8845
3.81077	1.786
3.83207	1.879
3.85336	2.755
3.87464	2.5755
3.89592	3.396
3.91721	2.515
3.93848	2
3.95975	1.489
3.98106	2.114
4.00236	2.807
4.02364	2.653
4.04493	2.3125
4.06622	3.371
4.0875	3.681
4.10881	3.1065
4.13008	3.2845
4.15138	2.5145
4.17267	2.3565
4.19396	1.782
4.21524	0.8415
4.23655	0.284
4.25784	0.207
4.27913	0.67
4.3004	1.0055
4.3217	1.74
4.34298	3.0015
4.36427	3.4765
4.38556	3.194
4.40685	3.2055
4.42814	4.2205
4.44943	4.712
4.47073	4.8765
4.49205	4.2965
4.51336	3.359
4.53466	4.0765
4.55593	4.377
4.5772	4.3115
4.5985	5.654
4.61979	21.937
4.64108	29.479
4.66237	33.765
4.68366	17.629
4.70493	12.9555
4.7262	8.5245
4.74751	7.5955
4.76883	6.2755
4.79011	7.0905
4.81139	7.8635
4.83269	10.746
4.85398	31.801
4.87527	56.194
4.89656	22.138
4.91786	20.817
4.93914	8.624
4.96043	7.278
4.98172	3.342
5.00301	1.7835
5.02434	1.212
5.04565	-0.214
5.06693	0.7415
5.08821	0.727
5.10949	1.4185
5.13077	7.904
5.15205	53.212
5.17333	37.962
5.19461	17.856
5.2159	15.097
5.23719	15.5335
5.25847	14.464
5.27975	13.6115
5.30107	13.023
5.32235	10.8645
5.34366	8.536
5.36494	7.1905
5.38622	8.2445
5.4075	6.7885
5.42879	6.613
5.45006	4.455
5.47135	4.794
5.49264	5.3335
5.51393	6.0085
5.53522	7.139
5.55652	6.606
5.57784	5.056
5.59914	6.8885
5.62041	6.083
5.6417	5.3885
5.66298	5.217
5.68427	3.527
5.70556	1.9565
5.72685	3.146
5.74814	2.826
5.76943	3.2545
5.79072	3.487
5.81202	2.801
5.83333	2.523
5.85462	2.8155
5.8759	3.0315
5.89717	3.8385
5.91846	4.046
5.93977	3.0275
5.96104	2.329
5.98233	2.4725
6.00362	2.548
6.02491	2.687
6.0462	3.2985
6.06749	2.9015
6.0888	2.96
6.1101	2.801
6.13139	2.7785
6.15268	2.42
6.17396	2.138
6.19525	3.2175
6.21653	2.859
6.23784	2.9175
6.25912	3.227
6.2804	2.1665
6.30168	0.557
6.32297	0.777
6.34426	1.3845
6.36557	1.2075
6.38686	2.064
6.40815	3.329
6.42944	9.1465
6.45073	14.5445
6.47202	28.8415
6.49331	45.6015
6.51461	33.0985
6.5359	18.5415
6.55719	12.282
6.57848	10.0705
6.59976	8.2205
6.62107	7.3715
6.64236	7.4065
6.66364	9.369
6.68493	16.7875
6.70622	29.1175
6.72751	31.3795
6.74881	15.8425
6.77009	11.3075
6.79137	10.0405
6.81266	8.9655
6.83394	6.6555
6.85525	5.551
6.87654	4.3235
6.89787	3.5295
6.91916	2.889
6.94043	2.0955
6.96171	1.948
6.98299	0.236
7.00429	1.4795
7.02557	3.3525
7.04686	3.669
7.06813	3.692
7.08942	4.1275
7.11071	4.1805
7.13199	4.3265
7.15329	5.426
7.17459	4.9425
7.19588	4.621
7.21715	4.176
7.23845	4.0885
7.25973	4.2005
7.281	5.236
7.30229	6.2755
7.32357	5.7755
7.34486	5.1005
7.36616	4.6855
7.38745	5.5635
7.40878	4.272
7.43009	4.061
7.45138	3.986
7.47266	4.175
7.49396	5.206
7.51525	4.2335
7.53653	4.618
7.55781	4.4665
7.57909	3.562
7.60038	4.1975
7.62168	4.012
7.64297	3.8865
7.66425	2.8925
7.68557	2.4775
7.70687	3.062
7.72814	3.327
7.74944	3.614
7.77072	4.9685
7.792	5.391
7.81328	5.2355
7.83458	5.3565
7.85587	6.0215
7.87715	5.2405
7.89843	5.757
7.91973	6.954
7.94103	6.8325
7.96234	5.877
7.98364	4.496
8.00492	3.949
8.02621	7.988
8.04751	34.54
8.0688	47.638
8.09008	49.225
8.11136	32.688
8.13264	14.8855
8.15392	8.9765
8.17521	11.0335
8.19649	5.5
8.2178	3.6635
8.2391	1.5085
8.26038	4.607
8.28166	4.256
8.30295	25.4815
8.32423	23.8525
8.34552	12.881
8.36681	5.6835
8.38808	4.1535
8.40938	3.781
8.43066	3.089
8.45194	0.8465
8.47326	0.3765
8.49457	-0.28
8.51587	0.59
8.53716	-0.62
8.55844	15.6825
8.57973	31.485
8.60101	44.3525
8.6223	34.4715
8.64359	31.9485
8.66489	22.894
8.68617	21.466
8.70745	13.6365
8.72874	15.316
8.75005	12.573
8.77134	11.099
8.79263	34.4795
8.81392	36.608
8.83521	17.495
8.85649	8.769
8.87776	6.0355
8.89904	5.668
8.92032	4.947
8.94162	4.073
8.9629	3.8845
8.98418	2.9635
9.0055	3.9615
9.02676	4.177
9.04805	3.0945
9.06933	2.259
9.09061	1.883
9.11192	1.979
9.13321	1.9175
9.15448	1.196
9.17577	1.7595
9.19705	1.4
9.21833	0.611
9.23963	0.3965
9.26094	0.02034
9.28223	0.248
9.3035	-0.077
9.32479	-0.292
9.34609	0.6035
9.36737	0.436
9.38866	0.451
9.40996	-0.185
9.43124	0.502
9.45252	0.1555
9.47381	0.4045
9.49509	0.4705
9.51638	-0.1355
9.53769	-0.218
9.55898	0.431
9.58027	0.833
9.60155	0.916
9.62283	0.7185
9.64411	0.8865
9.6654	0.3655
9.6867	0.585
9.70799	2.157
9.72927	2.559
9.75057	2.4165
9.77185	1.8445
9.79318	1.711
9.81448	0.2625
9.83578	2.426
9.85707	20.3735
9.87836	21.683
9.89964	25.0455
9.92091	15.1455
9.9422	2.399
9.96348	3.6515
9.98477	2.3515
10.0061	0.66
10.0274	0.934
10.0486	1.655
10.0699	1.627
10.0912	1.858
10.1125	2.3405
10.1338	3.8315
10.155	12.8915
10.1763	32.49
10.1976	32.79
10.2189	21.2435
10.2402	13.341
10.2615	7.824
10.2828	14.4045
10.304	14.687
10.3253	5.702
10.3466	6.265
10.3679	6.0755
10.3892	7.877
10.4105	15.9
10.4318	39.884
10.4531	25.4475
10.4743	14.5645
10.4956	9.545
10.5169	10.0105
10.5382	9.323
10.5595	8.6015
10.5808	7.718
10.6021	8.5965
10.6234	8.56
10.6447	8.3745
10.6659	8.1675
10.6872	7.982
10.7085	7.8135
10.7298	7.641
10.7511	6.558
10.7724	5.5725
10.7936	3.8895
10.8149	3.6955
10.8362	11.692
10.8575	16.2215
10.8788	22.834
10.9001	28.1065
10.9214	21.9945
10.9427	10.041
10.9639	14.6555
10.9852	24.0985
11.0065	17.9235
11.0278	18.1295
11.0491	29.0595
11.0704	46.5005
11.0916	34.5695
11.1129	26.791
11.1342	14.8055
11.1555	10.016
11.1768	8.9965
11.1981	8.309
11.2194	10.0125
11.2407	10.912
11.262	9.88
11.2833	9.9325
11.3045	11.73
11.3258	27.4765
11.3471	49.194
11.3684	32.347
11.3897	21.53
11.411	14.373
11.4323	11.7535
11.4536	16.334
11.4749	33.8845
11.4962	46.1125
11.5174	31.103
11.5387	24.1685
11.56	11.572
11.5813	8.753
11.6026	8.0485
11.6239	7.8335
11.6452	7.448
11.6665	7.488
11.6878	6.7835
11.7091	6.228
11.7304	3.188
11.7517	3.9175
11.7729	3.6215
11.7942	3.4315
11.8155	2.37
11.8368	1.062
11.8581	0.7105
11.8794	-0.6955
11.9007	1.1905
11.9219	2.3875
11.9432	3.2055
11.9645	2.4845
11.9858	1.6225
12.0071	0.978
12.0284	0.444
12.0497	0.671
12.071	0.5875
12.0922	0.67
12.1135	1.3355
12.1348	2.952
12.1561	3.3065
12.1774	3.211
12.1987	2.2725
12.22	2.9335
12.2413	2.489
12.2625	2.3205
12.2838	2.412
12.3051	2.639
12.3264	2.3985
12.3477	2.1365
12.369	2.2915
12.3903	1.8385
12.4116	1.9935
12.4329	0.9105
12.4541	3.0945
12.4754	13.575
12.4967	43.5235
12.518	43.5125
12.5393	32.1585
12.5606	10.625
12.5819	3.08
12.6032	8.055
12.6244	10.333
12.6457	14.7305
12.667	24.731
12.6883	20.446
12.7096	15.749
12.7309	8.517
12.7522	4.12
12.7735	2.7775
12.7948	1.9925
12.816	2.3855
12.8373	0.7585
12.8586	-0.095
12.8799	6.6155
12.9012	13.621
12.9225	24.2855
12.9438	32.4335
12.965	10.082
12.9863	3.4385
13.0076	6.75
13.0289	13.0705
13.0502	10.298
13.0715	4.905
13.0928	0.8825
13.114	10.84
13.1353	21.0775
13.1566	16.576
13.1779	5.28
13.1992	1.8785
13.2205	0.979
13.2418	1.0145
13.2631	1.608
13.2843	0.878
13.3056	0.3525
13.3269	3.4255
13.3482	21.165
13.3695	32.123
13.3908	24.958
13.412	10.9345
13.4333	3.9455
13.4546	5.381
13.4759	10.212
13.4972	3.8405
13.5185	10.318
13.5398	31.3505
13.5611	19.945
13.5823	18.27
13.6036	14.743
13.6249	10.1615
13.6462	5.168
13.6675	4.787
13.6888	2.6785
13.7101	1.966
13.7313	2.0785
13.7526	3.3605
13.7739	7.9365
13.7952	30.6795
13.8165	25.848
13.8378	11.0485
13.8591	19.4865
13.8804	7.465
13.9017	8.241
13.923	23.443
13.9442	22.568
13.9655	25.244
13.9868	18.4805
14.0081	10.7275
14.0294	6.257
14.0507	3.476
14.0719	2.7165
14.0932	2.4715
14.1145	0.793
14.1358	2.0795
14.1571	2.0135
14.1784	1.5175
14.1997	2.085
14.221	0.836
14.2423	0.634
14.2635	0.498
14.2848	0.4875
14.3061	0.2985
14.3274	1.071
14.3487	1.597
14.37	1.144
14.3913	1.6525
14.4126	3.038
14.4339	3.8275
14.4552	3.587
14.4764	3.7515
14.4977	4.0175
14.519	3.986
14.5403	4.082
14.5616	3.7865
14.5829	3.602
14.6042	3.502
14.6255	3.0705
14.6468	1.665
14.6681	1.8505
14.6894	2.2485
14.7107	1.638
14.7319	1.377
14.7532	1.7535
14.7745	1.871
14.7958	2.72
14.8171	3.467
14.8384	4.6225
14.8597	3.51
14.881	3.236
14.9023	4.1445
14.9236	3.743
14.9449	4.1795
14.9662	3.7565
14.9875	4.482
15.0088	3.106
15.03	3.0065
15.0513	2.864
15.0726	2.0495
15.0939	2.316
15.1152	2.514
15.1365	3.3505
15.1578	4.612
15.179	3.5465
15.2003	1.9025
15.2216	2.037
15.2429	2.1585
15.2642	2.0545
15.2855	1.4485
15.3068	2.34
15.328	2.211
15.3493	1.694
15.3706	0.497
15.3919	0.3335
15.4132	0.84
15.4345	2.6885
15.4558	6.8215
15.4771	13.875
15.4984	33.199
15.5197	20.507
15.541	12.8255
15.5623	13.849
15.5836	7.5395
15.6048	7.7885
15.6261	6.1055
15.6474	5.363
15.6687	4.033
15.69	3.984
15.7113	3.348
15.7326	2.865
15.7538	2.752
15.7751	7.8555
15.7964	15.5995
15.8177	32.7585
15.839	36.1855
15.8603	40.836
15.8815	14.612
15.9029	8.357
15.9242	6.7505
15.9454	13.7535
15.9668	17.7655
15.988	15.107
16.0094	11.3075
16.0306	8.254
16.0519	5.579
16.0732	5.509
16.0945	4.8515
16.1158	11.037
16.137	24.9315
16.1583	13.9825
16.1796	9.0235
16.2009	6.025
16.2222	3.6225
16.2435	2.995
16.2648	1.299
16.286	1.207
16.3073	1.532
16.3286	1.3555
16.3499	2.408
16.3712	3.499
16.3925	3.5775
16.4138	3.9535
16.4351	3.858
16.4564	4.1105
16.4777	4.117
16.4989	4.6845
16.5202	4.3415
16.5415	5.186
16.5628	4.762
16.5841	5.798
16.6054	5.7525
16.6266	5.0865
16.6479	5.02
16.6692	4.082
16.6905	3.19
16.7118	3.324
16.7331	3.394
16.7544	3.1235
16.7757	2.9725
16.7969	3.0635
16.8182	3.018
16.8395	0.9785
16.8608	0.3805
16.8821	-0.094
16.9033	0.5115
16.9247	1.0365
16.9459	1.6
16.9672	2.457
16.9885	3.7095
17.0098	4.9195
17.0311	4.9255
17.0524	5.553
17.0737	6.214
17.095	4.076
17.1163	2.742
17.1375	1.8085
17.1588	2.091
17.1801	2.361
17.2014	1.6395
17.2227	1.97
17.244	1.7935
17.2653	0.72
17.2866	1.1775
17.3079	0.3085
17.3291	-0.055
17.3504	1.713
17.3717	12.5505
17.393	21.686
17.4143	10.9515
17.4356	4.7345
17.4569	11.395
17.4781	12.0995
17.4994	15.8295
17.5207	6.31
17.542	5.751
17.5633	5.192
17.5846	3.255
17.6059	4.474
17.6272	4.1195
17.6485	25.096
17.6698	43.436
17.691	24.2455
17.7123	15.5185
17.7336	12.9895
17.7549	10.703
17.7762	9.9355
17.7975	9.4825
17.8188	9.685
17.8401	10.3215
17.8614	10.724
17.8827	19.135
17.904	38.803
17.9253	37.068
17.9465	41.108
17.9679	33.5765
17.9891	40.879
18.0104	26.85
18.0318	12.8295
18.053	12.734
18.0743	10.2475
18.0956	9.4035
18.1169	9.9635
18.1382	7.252
18.1595	17.3335
18.1808	14.9745
18.2021	7.4765
18.2233	3.3705
18.2446	0.5745
18.2659	0.2795
18.2872	-0.424
18.3085	-0.7615
18.3298	-0.2315
18.3511	0.97
18.3724	-0.235
18.3937	-0.24
18.415	0.737
18.4362	0.528
18.4575	0.629
18.4788	1.6785
18.5001	0.674
18.5214	0.639
18.5427	2.4115
18.564	-0.222
18.5853	0.9505
18.6066	1.009
18.6279	5.0315
18.6491	12.0795
18.6704	8.38
18.6917	12.9755
18.713	21.3
18.7343	10.339
18.7555	9.4465
18.7768	10.162
18.7981	20.005
18.8194	19.3375
18.8407	19.8875
18.862	12.424
18.8833	18.965
18.9046	36.9065
18.9259	38.019
18.9472	20.5635
18.9685	12.785
18.9898	9.6885
19.0111	9.4385
19.0324	7.2055
19.0536	6.411
19.0749	5.765
19.0962	4.345
19.1175	5.6645
19.1388	21.451
19.1601	44.259
19.1813	36.9805
19.2026	28.771
19.2239	20.437
19.2452	11.8885
19.2665	14.7275
19.2878	10.052
19.309	8.951
19.3303	13.2105
19.3516	33.443
19.3729	31.3405
19.3942	15.9575
19.4155	11.52
19.4367	8.7935
19.458	6.34
19.4793	4.0945
19.5006	4.7335
19.5219	6.555
19.5432	6.377
19.5645	5.6415
19.5858	3.222
19.6071	3.0615
19.6284	3.028
19.6497	3.0245
19.671	2.6765
19.6923	2.7365
19.7135	2.4055
19.7348	2.279
19.7561	2.5985
19.7774	2.0505
19.7987	0.04821
19.82	-0.6145
19.8413	1.7765
19.8625	2.249
19.8839	2.0205
19.9051	2.513
19.9264	2.325
19.9477	2.154
19.969	2.196
19.9903	2.5225
20.0116	2.224
20.0329	2.691
20.0542	3.307
20.0754	2.9955
20.0967	2.395
20.118	2.305
20.1393	1.649
20.1606	0.802
20.1819	0.5245
20.2032	0.443
20.2245	0.889
20.2458	0.2075
20.2671	0.6235
20.2884	0.546
20.3096	0.907
20.3309	1.897
20.3522	0.5395
20.3735	0.424
20.3948	1.4735
20.4161	0.975
20.4374	0.8255
20.4586	2.6325
20.4799	2.6955
20.5012	1.946
20.5225	1.707
20.5438	0.681
20.565	0.3615
20.5863	0.6115
20.6076	0.951
20.6289	0.861
20.6502	2.013
20.6715	17.0955
20.6928	43.975
20.7141	33.7475
20.7354	26.3735
20.7567	38.6375
20.778	18.2595
20.7993	20.526
20.8206	15.803
20.8419	12.647
20.8631	12.598
20.8844	7.3365
20.9057	4.224
20.927	3.201
20.9483	5.7085
20.9696	23.5055
20.9909	22.754
21.0122	11.4715
21.0335	8.099
21.0548	5.9995
21.076	3.4955
21.0973	4.5485
21.1186	5.3585
21.1399	6.701
21.1612	5.8305
21.1825	5.037
21.2038	7.3705
21.2251	27.406
21.2463	56.359
21.2676	49.4675
21.2889	46.3285
21.3102	19.9035
21.3315	11.975
21.3528	15.7865
21.374	20.9615
21.3953	22.403
21.4166	23.9805
21.4379	15.531
21.4592	12.8515
21.4805	9.619
21.5018	5.7695
21.5231	4.669
21.5444	1.582
21.5657	0.6395
21.587	0.8545
21.6082	0.7585
21.6295	1.1415
21.6508	1.3075
21.6721	0.2105
21.6934	0.8485
21.7147	1.215
21.736	1.347
21.7572	2.075
21.7785	1.9005
21.7998	1.5395
21.8211	-0.4345
21.8424	-0.668
21.8637	0.502
21.885	2.0935
21.9063	0.209
21.9276	0.524
21.9489	0.3925
21.9701	-0.943
21.9914	-0.194
22.0127	0.7595
22.034	2.04
22.0553	2.568
22.0766	2.3385
22.0979	2.488
22.1192	2.8285
22.1405	2.3605
22.1617	2.2345
22.183	2.964
22.2043	0.864
22.2256	0.9765
22.2469	0.5695
22.2682	-0.04577
22.2895	0.909
22.3108	1.3235
22.3321	2.41
22.3534	3.2545
22.3746	2.299
22.3959	2.8795
22.4172	4.0985
22.4385	3.8365
22.4598	1.672
22.481	1.7295
22.5023	3.365
22.5236	2.771
22.5449	3.1215
22.5662	3.115
22.5875	2.589
22.6088	2.4845
22.6301	3.6225
22.6514	3.4925
22.6727	3.0725
22.694	3.3045
22.7152	2.7915
22.7365	1.457
22.7578	1.152
22.7791	1.4815
22.8004	2.5855
22.8217	2.068
22.843	1.223
22.8643	0.6975
22.8855	0.278
22.9068	1.9905
22.9281	9.045
22.9494	39.6015
22.9707	47.192
22.992	35.2375
23.0133	23.756
23.0346	15.9615
23.0559	18.9965
23.0772	14.6225
23.0984	10.279
23.1197	8.801
23.141	5.5945
23.1623	4.023
23.1836	6.8275
23.2049	20.1095
23.2262	9.6575
23.2475	7.945
23.2688	6.2285
23.29	3.937
23.3113	4.0685
23.3326	5.068
23.3539	4.7395
23.3752	3.64
23.3965	2.9185
23.4178	3.5335
23.4391	1.3635
23.4603	1.927
23.4816	1.3115
23.5029	1.973
23.5242	2.175
23.5455	1.6615
23.5668	0.956
23.5881	0.081
23.6094	-0.339
23.6306	-0.3415
23.6519	0.601
23.6732	0.641
23.6945	2.1665
23.7158	4.2585
23.7371	2.783
23.7584	1.9075
23.7797	1.8625
23.8009	1.149
23.8222	0.959
23.8435	0.854
23.8648	-0.03379
23.8861	0.5595
23.9074	1.0465
23.9287	1.989
23.95	2.889
23.9713	3.81
23.9926	3.2625
24.0139	3.4385
24.0351	3.398
24.0564	2.003
24.0777	3.5585
24.099	4.203
24.1203	4.6475
24.1416	4.866
24.1628	4.2805
24.1841	4.3415
24.2054	4.394
24.2267	2.744
24.248	2.929
24.2693	2.8965
24.2905	1.791
24.3118	0.984
24.3331	1.539
24.3544	1.932
24.3757	2.1085
24.397	1.284
24.4183	0.6475
24.4395	0.666
24.4608	0.7315
24.4821	0.929
24.5034	0.6965
24.5247	0.894
24.546	1.1895
24.5673	1.225
24.5886	0.5585
24.6099	0.4325
24.6311	1.7705
24.6524	1.3
24.6737	1.314
24.695	2.001
24.7163	1.8025
24.7376	1.7235
24.7589	1.9125
24.7802	2.5355
24.8014	2.4565
24.8227	3.152
24.844	3.2045
24.8653	3.4235
24.8865	3.4505
24.9079	3.836
24.9292	3.695
24.9504	3.737
24.9717	2.562
24.993	1.859
25.0143	0.901
25.0356	0.356
25.0569	1.2535
25.0782	30.397
25.0995	59.6685
25.1207	37.5605
25.142	39.555
25.1633	27.5445
25.1846	33.08
25.2059	27.284
25.2272	24.859
25.2485	23.2355
25.2698	21.9785
25.2911	21.3945
25.3123	32.3485
25.3336	32.314
25.3549	28.687
25.3762	28.009
25.3975	24.864
25.4188	23.245
25.4401	22.499
25.4614	22.754
25.4826	23.312
25.5039	23.925
25.5252	24.1005
25.5465	24.2945
25.5678	28.4595
25.5891	54.3585
25.6104	50.181
25.6317	18.635
25.6529	3.6425
25.6742	3.449
25.6955	2.686
25.7168	3.9615
25.7381	4.058
25.7594	4.167
25.7807	2.6205
25.802	2.832
25.8233	4.5155
25.8446	3.5695
25.8658	25.089
25.8871	48.1315
25.9084	36.2295
25.9297	11.143
25.951	3.268
25.9723	3.505
25.9936	3.8305
26.0148	3.3245
26.0361	-0.688
26.0574	0.03145
26.0787	0.1125
26.1	-0.3295
26.1213	14.4005
26.1426	38.922
26.1639	38.6325
26.1852	30.316
26.2064	15.8835
26.2277	14.7045
26.249	7.647
26.2703	5.6595
26.2916	4.4175
26.3129	3.894
26.3342	4.367
26.3555	3.967
26.3768	8.249
26.398	31.3845
26.4193	38.5435
26.4406	46.1945
26.4619	28.4335
26.4832	19.477
26.5045	17.3015
26.5258	15.9775
26.547	14.2535
26.5683	13.364
26.5896	12.5255
26.6109	10.9125
26.6322	17.529
26.6535	26.72
26.6748	43.394
26.696	47.9605
26.7173	29.0005
26.7386	19.566
26.7599	17.152
26.7812	16.0625
26.8025	13.793
26.8238	13.2015
26.8451	12.159
26.8664	19.9175
26.8876	38.7695
26.9089	50.6165
26.9302	46.1065
26.9515	28.1225
26.9728	17.053
26.9941	18.71
27.0154	13.8005
27.0367	13.1285
27.0579	11.766
27.0792	10.779
27.1005	13.4105
27.1218	35.9145
27.1431	46.008
27.1644	40.237
27.1856	23.104
27.2069	14.1315
27.2282	13.5015
27.2495	10.232
27.2708	8.2275
27.2921	7.6185
27.3134	7.287
27.3347	6.304
27.356	15.441
27.3773	25.9445
27.3986	33.989
27.4199	19.709
27.4411	10.256
27.4624	9.1325
27.4837	6.9745
27.505	4.689
27.5263	3.923
27.5476	3.672
27.5689	3.8255
27.5902	19.3455
27.6115	34.8495
27.6328	40.088
27.654	34.5435
27.6753	14.0575
27.6966	10.392
27.7179	8.1485
27.7392	6.808
27.7605	4.8415
27.7818	4.28
27.803	3.978
27.8243	4.8125
27.8456	16.1595
27.8669	35.7405
27.8882	32.9965
27.9095	29.831
27.9308	17.792
27.952	8.7735
27.9733	6.1855
27.9946	4.2065
28.0159	2.708
28.0372	2.2275
28.0585	2.011
28.0798	3.0115
28.1011	18.7745
28.1223	38.0945
28.1436	36.4535
28.1649	17.5915
28.1862	8.181
28.2075	3.2575
28.2288	1.1015
28.2501	1.202
28.2714	0.323
28.2926	1.0785
28.3139	1.1235
28.3352	2.015
28.3565	2.69
28.3778	1.4835
28.3991	2.882
28.4204	2.416
28.4417	2.163
28.463	2.3865
28.4842	2.4015
28.5055	2.629
28.5268	2.397
28.5481	1.8035
28.5694	1.282
28.5907	1.7015
28.612	0.891
28.6333	1.362
28.6546	1.647
28.6759	1.1825
28.6971	0.1605
28.7184	0.113
28.7397	0.5595
28.761	0.7205
28.7823	0.8815
28.8036	0.255
28.8249	0.412
28.8461	1.3475
28.8674	0.9595
28.8887	0.895
28.91	0.639
28.9313	0.498
28.9526	1.08
28.9739	0.671
28.9951	0.6275
29.0164	1.4695
29.0377	0.8775
29.059	1.2425
29.0803	1.259
29.1016	0.254
29.1228	0.1685
29.1441	0.308
29.1654	0.2395
29.1867	1.309
29.208	1.3585
29.2293	2.2165
29.2506	2.1045
29.2719	1.3495
29.2932	0.8925
29.3145	0.593
29.3358	0.2215
29.357	0.2025
29.3783	0.1035
29.3996	-0.1965
29.4209	0.1215
29.4422	0.1495
29.4635	-0.116
29.4847	-0.2325
29.506	-0.1405
29.5273	0.556
29.5486	0.363
29.5699	0.093
29.5912	0.5085
29.6125	0.452
29.6337	0.267
29.655	0.355
29.6764	0.8045
29.6976	1.339
29.7189	1.342
29.7402	1.021
29.7615	1.346
29.7828	1.581
29.8041	1.0155
29.8254	1.0335
29.8467	2.0385
29.868	1.7285
29.8893	1.563
29.9105	0.874
29.9319	1.143
29.9532	0.518
29.9744	1.4165
29.9957	1.426
30.017	0.8605
30.0383	1.2655
30.0596	1.415
30.0809	1.309
30.1021	1.3605
30.1234	1.5135
30.1447	15.9835
30.166	40.077
30.1873	33.5395
30.2086	30.584
30.2299	14.097
30.2512	6.088
30.2725	4.9275
30.2938	3.265
30.315	4.5775
30.3363	2.085
30.3576	-0.445
30.3789	0.3265
30.4002	5.647
30.4215	11.4665
30.4428	7.5395
30.4641	3.4135
30.4854	0.8865
30.5067	-0.089
30.528	-0.0985
30.5492	-0.7635
30.5705	-0.909
30.5918	-1.3355
30.6131	-2.0175
30.6344	0.6235
30.6556	22.0765
30.6769	42.2825
30.6982	36.026
30.7195	11.4165
30.7408	7.5245
30.7621	4.459
30.7834	2.7815
30.8047	2.0995
30.8259	1.341
30.8472	1.748
30.8685	3.9475
30.8898	4.3125
30.9111	28.808
30.9324	52.8765
30.9536	54.7095
30.9749	31.9245
30.9962	26.419
31.0175	22.827
31.0389	20.087
31.0601	18.881
31.0814	18.548
31.1027	18.4745
31.124	19.5685
31.1453	20.0445
31.1666	36.89
31.1879	33.8205
31.2091	39.795
31.2304	32.8215
31.2517	25.126
31.273	13.8635
31.2943	13.9265
31.3156	12.1455
31.3369	10.241
31.3582	8.205
31.3794	6.3135
31.4007	6.044
31.422	7.895
31.4433	7.613
31.4646	13.5565
31.4859	19.48
31.5072	8.679
31.5285	3.841
31.5498	4.2825
31.5711	1.8
31.5923	0.19
31.6136	-0.539
31.6349	-0.519
31.6562	16.465
31.6775	40.597
31.6988	39.2705
31.7201	33.0245
31.7414	12.9855
31.7627	8.6795
31.784	6.4255
31.8053	5.909
31.8266	5.725
31.8479	4.9065
31.8692	4.173
31.8904	4.7595
31.9117	26.1125
31.933	33.9925
31.9543	30.364
31.9756	26.5575
31.9969	19.56
32.0182	13.416
32.0395	10.459
32.0608	6.2885
32.082	4.742
32.1033	3.2125
32.1246	2.4155
32.1459	1.7245
32.1672	17.133
32.1885	23.5705
32.2097	30.0565
32.2311	24.3485
32.2523	18.795
32.2736	8.221
32.2949	6.1375
32.3162	4.991
32.3375	4.172
32.3588	3.498
32.3801	3.68
32.4014	3.841
32.4227	2.6905
32.444	2.2815
32.4652	2.312
32.4865	2.334
32.5078	1.909
32.5291	0.2065
32.5504	-0.4785
32.5717	-0.397
32.593	-0.362
32.6143	-0.651
32.6356	-0.565
32.6569	1.0285
32.6782	0.6245
32.6994	1.575
32.7208	1.5415
32.742	1.3675
32.7633	1.0575
32.7846	1.2755
32.8059	1.8425
32.8272	1.46
32.8485	1.15
32.8698	1.0145
32.8911	1.496
32.9124	1.182
32.9337	1.6425
32.955	0.813
32.9762	1.022
32.9975	0.525
33.0188	1.096
33.0401	1.6845
33.0614	6.139
33.0827	26.214
33.1039	31.884
33.1253	21.92
33.1465	21
33.1678	28.079
33.1891	14.615
33.2104	13.886
33.2317	8.089
33.253	6.7855
33.2743	5.1545
33.2955	3.085
33.3168	9.8265
33.3381	13.8005
33.3594	8.31
33.3807	4.9885
33.402	0.4835
33.4233	0.33
33.4446	0.794
33.4659	-0.053
33.4871	0.709
33.5085	1.6455
33.5297	1.897
33.551	1.9225
33.5723	2.0885
33.5936	21.426
33.6149	19.1975
33.6362	13.3865
33.6575	10.2005
33.6788	7.743
33.7001	6.998
33.7214	5.094
33.7427	4.958
33.764	4.8985
33.7852	4.634
33.8065	4.089
33.8278	3.378
33.8491	6.397
33.8704	14.2215
33.8916	16.986
33.9129	9.757
33.9342	7.6575
33.9555	5.128
33.9768	3.2115
33.9981	2.075
34.0194	1.7255
34.0407	-0.646
34.0619	-0.778
34.0832	-0.114
34.1045	3.403
34.1258	8.13
34.1471	11.7375
34.1684	15.7245
34.1897	21.685
34.2109	11.3755
34.2322	11.9245
34.2535	7.589
34.2748	7.8785
34.2961	6.4945
34.3174	5.119
34.3387	5.7705
34.36	5.5915
34.3813	5.357
34.4025	5.0975
34.4238	5.7575
34.4452	6.7155
34.4664	6.0765
34.4877	5.6125
34.509	5.97
34.5303	5.625
34.5516	5.6465
34.5729	7.1285
34.5942	7.32
34.6155	6.8215
34.6367	6.217
34.6581	5.0585
34.6793	4.8115
34.7006	3.585
34.7219	3.832
34.7432	3.785
34.7645	2.597
34.7858	1.4775
34.8071	1.882
34.8284	1.9865
34.8496	2.125
34.8709	2.191
34.8922	2.3165
34.9135	1.642
34.9348	2.3765
34.9561	2.966
34.9774	2.5935
34.9987	1.7955
35.02	2.07
35.0413	2.085
35.0626	2.211
35.0839	2.145
35.1052	1.5725
35.1264	1.7405
35.1477	1.8025
35.169	2.9075
35.1903	2.552
35.2116	2.848
35.2329	2.2625
35.2542	2.6395
35.2755	3.14
35.2968	4.019
35.318	3.77
35.3393	4.0575
35.3606	4.081
35.3819	2.8485
35.4032	2.378
35.4244	1.793
35.4457	1.697
35.467	1.0605
35.4883	1.395
35.5096	1.8315
35.5309	2.8045
35.5522	2.287
35.5735	2.7305
35.5947	1.722
35.616	1.5095
35.6373	1.7275
35.6586	3.942
35.6799	29.446
35.7012	17.341
35.7225	11.987
35.7438	6.937
35.7651	5.9885
35.7864	5.9975
35.8076	5.606
35.8289	6.3775
35.8502	7.0035
35.8715	6.625
35.8928	7.3875
35.9141	10.326
35.9353	21.7885
35.9566	15.7015
35.9779	15.3145
35.9992	17.4365
36.0205	13.838
36.0418	10.1465
36.0631	8.818
36.0844	7.4815
36.1057	8.074
36.127	8.266
36.1482	7.198
36.1695	8.1305
36.1908	19.0675
36.2121	26.945
36.2334	13.557
36.2547	8.435
36.276	7.222
36.2973	5.8985
36.3186	6.0055
36.3399	5.172
36.3612	4.8235
36.3824	5.654
36.4037	5.348
36.425	16.3975
36.4463	23.924
36.4676	16.364
36.4889	12.9265
36.5102	10.2195
36.5315	2.763
36.5528	0.73
36.5741	1.74
36.5954	1.086
36.6167	1.1255
36.6379	2.5995
36.6592	3.09
36.6805	2.2615
36.7018	10.8315
36.7231	27.8425
36.7444	15.5005
36.7657	13.177
36.787	14.0085
36.8082	11.3485
36.8295	7.089
36.8509	4.8175
36.8721	3.6905
36.8934	2.4365
36.9147	2.859
36.936	2.9415
36.9573	2.747
36.9786	3.4675
36.9999	6.0565
37.0211	3.9425
37.0425	4.259
37.0637	11.4705
37.085	9.5905
37.1063	5.595
37.1276	2.098
37.1489	1.3125
37.1702	0.62
37.1915	0.1065
37.2128	0.4825
37.2341	0.4535
37.2554	0.657
37.2766	-0.391
37.2979	10.4135
37.3192	31.608
37.3405	21.737
37.3618	19.466
37.3831	13.7295
37.4044	14.001
37.4257	10.492
37.447	9.231
37.4682	7.6975
37.4895	7.0705
37.5108	6.214
37.5321	7.4305
37.5534	6.3055
37.5746	6.5045
37.5959	5.4265
37.6172	5.719
37.6385	6.203
37.6598	5.9465
37.6811	6.1965
37.7024	5.1015
37.7237	4.109
37.745	3.235
37.7662	3.613
37.7875	2.2285
37.8088	2.806
37.8301	2.4415
37.8514	2.132
37.8727	3.674
37.894	2.7945
37.9153	1.915
37.9366	1.261
37.9579	0.5515
37.9791	0.0805
38.0004	0.8645
38.0217	1.2065
38.043	1.6205
38.0643	2.2815
38.0856	2.151
38.1069	2.28
38.1282	2.7325
38.1495	3.321
38.1708	2.471
38.1921	1.5575
38.2133	1.1075
38.2346	4.1905
38.2559	3.7535
38.2772	2.8905
38.2985	2.181
38.3198	4.251
38.3411	3.703
38.3623	2.883
38.3836	2.876
38.4049	3.022
38.4262	1.321
38.4475	1.3055
38.4688	0.6045
38.4901	1.3805
38.5114	1.684
38.5327	1.0125
38.554	-0.122
38.5752	-0.989
38.5965	-0.7025
38.6178	0.03066
38.6391	0.2105
38.6604	2.025
38.6817	0.405
38.703	0.189
38.7243	1.501
38.7456	1.558
38.7669	1.8995
38.7882	1.5135
38.8094	2.332
38.8307	1.0015
38.852	0.6365
38.8733	1.2
38.8946	2.9755
38.9159	2.8195
38.9372	3.736
38.9585	3.1245
38.9798	2.6025
39.0011	2.9995
39.0224	1.7665
39.0436	1.5935
39.0649	1.0415
39.0862	1.1195
39.1075	2.4695
39.1288	2.6285
39.1501	2.8
39.1714	3.3035
39.1927	2.4495
39.214	2.0635
39.2353	1.3625
39.2565	1.351
39.2778	1.446
39.2991	1.0475
39.3204	2.8235
39.3417	2.7235
39.363	2.931
39.3842	3.504
39.4055	3.145
39.4268	3.9355
39.4481	4.9725
39.4694	4.146
39.4907	7.4135
39.512	25.487
39.5333	21.661
39.5546	13.8245
39.5759	9.46
39.5972	8.224
39.6185	7.5245
39.6398	6.404
39.661	5.5815
39.6823	5.7845
39.7036	5.417
39.7249	5.271
39.7462	6.568
39.7675	11.8915
39.7888	13.5165
39.81	9.288
39.8314	10.5465
39.8526	7.4935
39.8739	8.931
39.8952	8.325
39.9165	8.281
39.9378	8.3055
39.9591	8.0825
39.9803	7.6815
40.0016	9.093
40.023	12.5015
40.0442	9.142
40.0655	9.247
40.0868	6.0025
40.1081	5.248
40.1294	4.8085
40.1507	4.169
40.172	4.078
40.1933	4.2005
40.2145	3.667
40.2358	4.6485
40.2571	6.771
40.2784	10.281
40.2997	11.2925
40.321	17.123
40.3423	15.091
40.3636	10.1015
40.3849	8.2445
40.4061	7.1325
40.4274	5.799
40.4487	5.6575
40.47	6.2305
40.4913	6.178
40.5126	7.164
40.5339	8.5675
40.5552	21.698
40.5765	32.9015
40.5978	26.8565
40.619	18.969
40.6403	18.2995
40.6616	15.961
40.6829	13.644
40.7042	14.2005
40.7255	13.867
40.7468	12.1635
40.7681	12.0515
40.7894	11.6205
40.8107	12.743
40.832	18.752
40.8533	30.2815
40.8746	27.086
40.8959	20.2805
40.9171	17.78
40.9384	6.9175
40.9597	3.1085
40.981	0.8395
41.0023	0.04719
41.0236	-0.3495
41.0448	0.415
41.0662	1.341
41.0874	1.4325
41.1087	1.4825
41.13	2.6725
41.1513	2.1525
41.1726	3.083
41.1939	2.7415
41.2152	2.0365
41.2364	1.8575
41.2577	1.729
41.279	1.843
41.3003	1.2255
41.3216	0.081
41.3429	0.0675
41.3642	-0.0735
41.3855	0.16
41.4068	0.678
41.4281	0.3285
41.4493	-0.1695
41.4706	0.8035
41.4919	0.901
41.5132	1.317
41.5345	0.291
41.5558	-0.19
41.577	-0.6035
41.5984	-0.187
41.6196	1.2165
41.6409	1.3955
41.6622	1.277
41.6835	1.329
41.7048	1.555
41.7261	1.309
41.7474	2.343
41.7687	1.5995
41.7899	0.1115
41.8112	0.878
41.8325	0.9255

[truncated: 12 more sheets: Supplementary Fig. 17a, Supplementary Fig. 17b, Supplementary Fig. 17c, Supplementary Fig. 7a, Supplementary Fig. 7b, Supplementary Fig. 8, Supplementary Fig. 9, Supplementary Fig. 10, Supplementary Fig. 13a, Supplementary Fig. 13b, Supplementary Fig. 14c, Supplementary Fig. 19]
